# Supplementary material for: Integrating Cellular Immune Biomarkers with Machine Learning to Identify Potential Correlates of Protection for a Trypanosoma cruzi Vaccine
Source: Vaccines (Basel). 2025 Aug 28;13(9):915. doi: 10.3390/vaccines13090915 (PMC12474346; doi:10.3390/vaccines13090915)
Supplement: Supplementary file 1 [file vaccines-13-00915-s001.zip]

Archive with 5 entries (5 files):
- Supplementary Figure 1.tif
- Supplementary Figure 2.tif
- Supplementary table I.pdf
- supplementary_material_ II_pICoP_search_results (1).xlsx
- supplementary_material_I_dataset (1).xlsx
