# Supplementary material for: Integrating Cellular Immune Biomarkers with Machine Learning to Identify Potential Correlates of Protection for a Trypanosoma cruzi Vaccine
Source: Vaccines (Basel). 2025 Aug 28;13(9):915. doi: 10.3390/vaccines13090915 (PMC12474346; doi:10.3390/vaccines13090915)
Supplement: Supplementary file 1 [file vaccines-13-00915-s001.zip › supplementary_material_ II_pICoP_search_results (1).xlsx]

## Sheet: pICoP_search_results
Feature	Precision_Clase_0	Recall_Clase_0	F1_Clase_0	Precision_Clase_1	Recall_Clase_1	F1_Clase_1	Accuracy	AUC_ROC
-5.5cd8-2.0cd4+2.0cd11b_gr1	0.94241	0.8405	0.876866	0.814	0.905667	0.83879	0.865524	0.873083
+5.5cd8+2.0cd4-2.0cd11b_gr1	0.94241	0.8405	0.876866	0.814	0.905667	0.83879	0.865524	0.873083
-6.0cd8-3.0cd4+3.0cd11b_gr1	0.93841	0.8385	0.873493	0.803	0.899333	0.830076	0.861619	0.868917
-5.0cd8-2.5cd4+2.5cd11b_gr1	0.93841	0.8385	0.873493	0.803	0.899333	0.830076	0.861619	0.868917
-4.0cd8-2.0cd4+2.0cd11b_gr1	0.93841	0.8385	0.873493	0.803	0.899333	0.830076	0.861619	0.868917
-3.0cd8-1.5cd4+1.5cd11b_gr1	0.93841	0.8385	0.873493	0.803	0.899333	0.830076	0.861619	0.868917
-2.0cd8-1.0cd4+1.0cd11b_gr1	0.93841	0.8385	0.873493	0.803	0.899333	0.830076	0.861619	0.868917
-1.0cd8-0.5cd4+0.5cd11b_gr1	0.93841	0.8385	0.873493	0.803	0.899333	0.830076	0.861619	0.868917
+1.0cd8+0.5cd4-0.5cd11b_gr1	0.93841	0.8385	0.873493	0.803	0.899333	0.830076	0.861619	0.868917
+2.0cd8+1.0cd4-1.0cd11b_gr1	0.93841	0.8385	0.873493	0.803	0.899333	0.830076	0.861619	0.868917
+3.0cd8+1.5cd4-1.5cd11b_gr1	0.93841	0.8385	0.873493	0.803	0.899333	0.830076	0.861619	0.868917
+4.0cd8+2.0cd4-2.0cd11b_gr1	0.93841	0.8385	0.873493	0.803	0.899333	0.830076	0.861619	0.868917
+5.0cd8+2.5cd4-2.5cd11b_gr1	0.93841	0.8385	0.873493	0.803	0.899333	0.830076	0.861619	0.868917
-5.0cd8-2.0cd4+2.0cd11b_gr1	0.9296	0.8405	0.869276	0.7875	0.872667	0.807267	0.853143	0.856583
-2.5cd8-1.0cd4+1.0cd11b_gr1	0.9296	0.8405	0.869276	0.7875	0.872667	0.807267	0.853143	0.856583
+2.5cd8+1.0cd4-1.0cd11b_gr1	0.9296	0.8405	0.869276	0.7875	0.872667	0.807267	0.853143	0.856583
+5.0cd8+2.0cd4-2.0cd11b_gr1	0.9296	0.8405	0.869276	0.7875	0.872667	0.807267	0.853143	0.856583
-4.0cd8-1.5cd4+1.5cd11b_gr1	0.92921	0.841	0.869274	0.785167	0.871333	0.805867	0.852857	0.856167
+4.0cd8+1.5cd4-1.5cd11b_gr1	0.92921	0.841	0.869274	0.785167	0.871333	0.805867	0.852857	0.856167
-6.0cd8-2.5cd4+2.5cd11b_gr1	0.92921	0.84	0.868583	0.783167	0.871333	0.805	0.85219	0.855667
-3.5cd8-1.5cd4+1.5cd11b_gr1	0.92921	0.84	0.868583	0.783167	0.871333	0.805	0.85219	0.855667
+3.5cd8+1.5cd4-1.5cd11b_gr1	0.92921	0.84	0.868583	0.783167	0.871333	0.805	0.85219	0.855667
-4.5cd8-2.0cd4+2.0cd11b_gr1	0.92921	0.8395	0.86805	0.782967	0.871333	0.80481	0.851857	0.855417
+4.5cd8+2.0cd4-2.0cd11b_gr1	0.92921	0.8395	0.86805	0.782967	0.871333	0.80481	0.851857	0.855417
-5.5cd8-2.5cd4+2.5cd11b_gr1	0.92721	0.839	0.86725	0.782833	0.871333	0.804667	0.851524	0.855167
+5.5cd8+2.5cd4-2.5cd11b_gr1	0.92721	0.839	0.86725	0.782833	0.871333	0.804667	0.851524	0.855167
-3.5cd8-1.0cd4+1.5cd11b_gr1	0.911352	0.789667	0.828803	0.713433	0.842	0.753357	0.810095	0.815833
+3.5cd8+1.0cd4-1.5cd11b_gr1	0.911352	0.789667	0.828803	0.713433	0.842	0.753357	0.810095	0.815833
-6.0cd8-2.0cd4+2.0cd11b_gr1	0.898743	0.800167	0.829934	0.7552	0.828	0.764295	0.811952	0.814083
-4.5cd8-1.5cd4+1.5cd11b_gr1	0.898743	0.800167	0.829934	0.7552	0.828	0.764295	0.811952	0.814083
-3.0cd8-1.0cd4+1.0cd11b_gr1	0.898743	0.800167	0.829934	0.7552	0.828	0.764295	0.811952	0.814083
-1.5cd8-0.5cd4+0.5cd11b_gr1	0.898743	0.800167	0.829934	0.7552	0.828	0.764295	0.811952	0.814083
+1.5cd8+0.5cd4-0.5cd11b_gr1	0.898743	0.800167	0.829934	0.7552	0.828	0.764295	0.811952	0.814083
+3.0cd8+1.0cd4-1.0cd11b_gr1	0.898743	0.800167	0.829934	0.7552	0.828	0.764295	0.811952	0.814083
+4.5cd8+1.5cd4-1.5cd11b_gr1	0.898743	0.800167	0.829934	0.7552	0.828	0.764295	0.811952	0.814083
-5.5cd8-1.0cd4+1.5cd11b_gr1	0.897833	0.787833	0.823868	0.7397	0.832	0.761438	0.806238	0.809917
+5.5cd8+1.0cd4-1.5cd11b_gr1	0.897833	0.787833	0.823868	0.7397	0.832	0.761438	0.806238	0.809917
-6.0cd8-2.5cd4+2.0cd11b_gr1	0.893343	0.793333	0.822735	0.721367	0.812	0.739567	0.801095	0.802667
-5.0cd8-1.5cd4+2.0cd11b_gr1	0.89241	0.7895	0.820623	0.7174	0.812333	0.738867	0.799381	0.800917
+5.0cd8+1.5cd4-2.0cd11b_gr1	0.89241	0.7895	0.820623	0.7174	0.812333	0.738867	0.799381	0.800917
-6.0cd8-1.5cd4+2.5cd11b_gr1	0.916352	0.7405	0.798701	0.676533	0.858667	0.739652	0.786571	0.799583
-5.0cd8-2.0cd4+1.5cd11b_gr1	0.88531	0.792333	0.818169	0.725533	0.801333	0.734138	0.795143	0.796833
+5.0cd8+2.0cd4-1.5cd11b_gr1	0.88531	0.792333	0.818169	0.725533	0.801333	0.734138	0.795143	0.796833
+5.5cd8+2.0cd4-2.5cd11b_gr1	0.889933	0.797167	0.821044	0.728233	0.794	0.72789	0.798238	0.795583
-5.0cd8-1.5cd4+1.5cd11b_gr1	0.883376	0.787833	0.816082	0.7082	0.798	0.729457	0.793286	0.792917
+5.0cd8+1.5cd4-1.5cd11b_gr1	0.883376	0.787833	0.816082	0.7082	0.798	0.729457	0.793286	0.792917
-5.5cd8-2.0cd4+2.5cd11b_gr1	0.889667	0.790833	0.816943	0.7219	0.794	0.724119	0.794238	0.792417
-5.5cd8-1.5cd4+1.5cd11b_gr1	0.882686	0.790167	0.816439	0.701867	0.793667	0.72459	0.792619	0.791917
-3.5cd8-1.0cd4+1.0cd11b_gr1	0.882686	0.790167	0.816439	0.701867	0.793667	0.72459	0.792619	0.791917
+3.5cd8+1.0cd4-1.0cd11b_gr1	0.882686	0.790167	0.816439	0.701867	0.793667	0.72459	0.792619	0.791917
+5.5cd8+1.5cd4-1.5cd11b_gr1	0.882686	0.790167	0.816439	0.701867	0.793667	0.72459	0.792619	0.791917
-6.0cd8-1.5cd4+1.5cd11b_gr1	0.882486	0.790167	0.816296	0.700867	0.793	0.72379	0.792286	0.791583
-4.0cd8-1.0cd4+1.0cd11b_gr1	0.882486	0.790167	0.816296	0.700867	0.793	0.72379	0.792286	0.791583
-2.0cd8-0.5cd4+0.5cd11b_gr1	0.882486	0.790167	0.816296	0.700867	0.793	0.72379	0.792286	0.791583
+2.0cd8+0.5cd4-0.5cd11b_gr1	0.882486	0.790167	0.816296	0.700867	0.793	0.72379	0.792286	0.791583
+4.0cd8+1.0cd4-1.0cd11b_gr1	0.882486	0.790167	0.816296	0.700867	0.793	0.72379	0.792286	0.791583
-4.5cd8-1.0cd4+1.0cd11b_gr1	0.892533	0.746833	0.794613	0.702833	0.832	0.7394	0.780714	0.789417
+4.5cd8+1.0cd4-1.0cd11b_gr1	0.892533	0.746833	0.794613	0.702833	0.832	0.7394	0.780714	0.789417
-6.0cd8-1.0cd4+1.5cd11b_gr1	0.892433	0.735833	0.787311	0.693633	0.832	0.733929	0.77481	0.783917
-5.5cd8-3.0cd4+1.5cd11b_gr1	0.847852	0.826	0.821228	0.748133	0.739333	0.716276	0.792524	0.782667
+5.5cd8+3.0cd4-1.5cd11b_gr1	0.847852	0.826	0.821228	0.748133	0.739333	0.716276	0.792524	0.782667
+3.5cd8+1.5cd4-2.0cd11b_gr1	0.88041	0.774167	0.804009	0.694333	0.790667	0.714733	0.781714	0.782417
-1.5cd8-1.5cd4+3.5cd11b_gr1	0.841167	0.831833	0.823721	0.7523	0.724333	0.711527	0.790857	0.778083
+1.5cd8+1.5cd4-3.5cd11b_gr1	0.841167	0.831833	0.823721	0.7523	0.724333	0.711527	0.790857	0.778083
+2.5cd8+2.5cd4-6.0cd11b_gr1	0.841167	0.831833	0.823721	0.7523	0.724333	0.711527	0.790857	0.778083
-5.0cd8-3.5cd4+2.0cd11b_gr1	0.840633	0.807333	0.804737	0.7526	0.745	0.715586	0.783857	0.776167
+5.0cd8+3.5cd4-2.0cd11b_gr1	0.840633	0.807333	0.804737	0.7526	0.745	0.715586	0.783857	0.776167
-5.5cd8-5.0cd4+2.5cd11b_gr1	0.8398	0.802167	0.801392	0.7524	0.749	0.717119	0.781905	0.775583
-4.5cd8-4.0cd4+2.0cd11b_gr1	0.8398	0.802167	0.801392	0.7524	0.749	0.717119	0.781905	0.775583
-3.5cd8-3.0cd4+1.5cd11b_gr1	0.8398	0.802167	0.801392	0.7524	0.749	0.717119	0.781905	0.775583
+3.5cd8+3.0cd4-1.5cd11b_gr1	0.8398	0.802167	0.801392	0.7524	0.749	0.717119	0.781905	0.775583
+4.5cd8+4.0cd4-2.0cd11b_gr1	0.8398	0.802167	0.801392	0.7524	0.749	0.717119	0.781905	0.775583
+5.5cd8+5.0cd4-2.5cd11b_gr1	0.8398	0.802167	0.801392	0.7524	0.749	0.717119	0.781905	0.775583
+4.5cd8+3.5cd4-2.0cd11b_gr1	0.838967	0.805667	0.802984	0.752067	0.745	0.715176	0.782857	0.775333
-3.5cd8-1.5cd4+1.0cd11b_gr1	0.865543	0.789	0.804197	0.7164	0.761333	0.70449	0.77781	0.775167
+3.5cd8+1.5cd4-1.0cd11b_gr1	0.865543	0.789	0.804197	0.7164	0.761333	0.70449	0.77781	0.775167
-6.0cd8-4.5cd4+2.5cd11b_gr1	0.8382	0.802667	0.801011	0.750067	0.745	0.714186	0.780905	0.773833
-6.0cd8-5.0cd4+2.5cd11b_gr1	0.8382	0.802167	0.80063	0.749733	0.745	0.713919	0.780571	0.773583
-6.0cd8-4.0cd4+2.5cd11b_gr1	0.837267	0.809	0.804032	0.752433	0.737667	0.711557	0.782048	0.773333
-3.5cd8-2.5cd4+1.5cd11b_gr1	0.837267	0.809	0.804032	0.752433	0.737667	0.711557	0.782048	0.773333
+3.5cd8+2.5cd4-1.5cd11b_gr1	0.837267	0.809	0.804032	0.752433	0.737667	0.711557	0.782048	0.773333
-4.0cd8-0.5cd4+1.0cd11b_gr1	0.880533	0.721333	0.772263	0.6814	0.82	0.723005	0.761667	0.770667
+4.0cd8+0.5cd4-1.0cd11b_gr1	0.880533	0.721333	0.772263	0.6814	0.82	0.723005	0.761667	0.770667
-5.0cd8-1.0cd4+1.5cd11b_gr1	0.878943	0.748833	0.787786	0.664433	0.792333	0.70211	0.766905	0.770583
+5.0cd8+1.0cd4-1.5cd11b_gr1	0.878943	0.748833	0.787786	0.664433	0.792333	0.70211	0.766905	0.770583
-5.5cd8-2.5cd4+4.5cd11b_gr1	0.855595	0.777833	0.795899	0.691467	0.76	0.695657	0.769857	0.768917
-4.0cd8-2.0cd4+3.5cd11b_gr1	0.855595	0.777833	0.795899	0.691467	0.76	0.695657	0.769857	0.768917
+4.0cd8+2.0cd4-3.5cd11b_gr1	0.855595	0.777833	0.795899	0.691467	0.76	0.695657	0.769857	0.768917
+5.5cd8+2.5cd4-4.5cd11b_gr1	0.855595	0.777833	0.795899	0.691467	0.76	0.695657	0.769857	0.768917
-5.5cd8-4.0cd4+2.5cd11b_gr1	0.834033	0.805833	0.800657	0.738767	0.730333	0.70189	0.777238	0.768083
+5.5cd8+4.0cd4-2.5cd11b_gr1	0.834033	0.805833	0.800657	0.738767	0.730333	0.70189	0.777238	0.768083
-5.0cd8-3.0cd4+2.0cd11b_gr1	0.835433	0.813667	0.804549	0.743033	0.721667	0.699443	0.779476	0.767667
-2.5cd8-1.5cd4+1.0cd11b_gr1	0.835433	0.813667	0.804549	0.743033	0.721667	0.699443	0.779476	0.767667
+2.5cd8+1.5cd4-1.0cd11b_gr1	0.835433	0.813667	0.804549	0.743033	0.721667	0.699443	0.779476	0.767667
+5.0cd8+3.0cd4-2.0cd11b_gr1	0.835433	0.813667	0.804549	0.743033	0.721667	0.699443	0.779476	0.767667
-4.0cd8-3.0cd4+1.5cd11b_gr1	0.837019	0.800167	0.797261	0.738433	0.734667	0.703138	0.775143	0.767417
+4.0cd8+3.0cd4-1.5cd11b_gr1	0.837019	0.800167	0.797261	0.738433	0.734667	0.703138	0.775143	0.767417
-5.5cd8-4.0cd4+2.0cd11b_gr1	0.836752	0.799667	0.79655	0.736233	0.733667	0.701614	0.774476	0.766667
+5.5cd8+4.0cd4-2.0cd11b_gr1	0.836752	0.799667	0.79655	0.736233	0.733667	0.701614	0.774476	0.766667
-3.5cd8-1.5cd4+2.0cd11b_gr1	0.876843	0.738167	0.778183	0.6637	0.790667	0.695819	0.75981	0.764417
-4.5cd8-3.0cd4+2.0cd11b_gr1	0.829533	0.807833	0.799719	0.7331	0.719333	0.694224	0.774905	0.763583
+4.5cd8+3.0cd4-2.0cd11b_gr1	0.829533	0.807833	0.799719	0.7331	0.719333	0.694224	0.774905	0.763583
-5.5cd8-4.5cd4+2.5cd11b_gr1	0.833833	0.776333	0.784273	0.7218	0.745	0.700471	0.765	0.760667
+5.5cd8+4.5cd4-2.5cd11b_gr1	0.833833	0.776333	0.784273	0.7218	0.745	0.700471	0.765	0.760667
+5.5cd8+5.5cd4-5.0cd11b_gr1	0.795529	0.879667	0.821129	0.785467	0.639	0.672657	0.786571	0.759333
-5.5cd8-2.0cd4+3.0cd11b_gr1	0.856743	0.7795	0.794612	0.680833	0.738667	0.67801	0.765667	0.759083
+5.5cd8+2.0cd4-3.0cd11b_gr1	0.856743	0.7795	0.794612	0.680833	0.738667	0.67801	0.765667	0.759083
-6.0cd8-6.0cd4+3.0cd11b_gr1	0.8344	0.767833	0.779346	0.7166	0.749	0.699119	0.761143	0.758417
-3.0cd8-3.0cd4+1.5cd11b_gr1	0.8344	0.767833	0.779346	0.7166	0.749	0.699119	0.761143	0.758417
+1.0cd8+1.0cd4-0.5cd11b_gr1	0.8344	0.767833	0.779346	0.7166	0.749	0.699119	0.761143	0.758417
+2.0cd8+2.0cd4-1.0cd11b_gr1	0.8344	0.767833	0.779346	0.7166	0.749	0.699119	0.761143	0.758417
+3.0cd8+3.0cd4-1.5cd11b_gr1	0.8344	0.767833	0.779346	0.7166	0.749	0.699119	0.761143	0.758417
+4.0cd8+4.0cd4-2.0cd11b_gr1	0.8344	0.767833	0.779346	0.7166	0.749	0.699119	0.761143	0.758417
+5.0cd8+5.0cd4-2.5cd11b_gr1	0.8344	0.767833	0.779346	0.7166	0.749	0.699119	0.761143	0.758417
-5.5cd8-5.5cd4+5.0cd11b_gr1	0.794529	0.877667	0.819462	0.7844	0.639	0.67199	0.785429	0.758333
-5.5cd8-3.0cd4+3.0cd11b_gr1	0.853476	0.7765	0.792447	0.6762	0.739667	0.6783	0.764571	0.758083
+5.5cd8+3.0cd4-3.0cd11b_gr1	0.853476	0.7765	0.792447	0.6762	0.739667	0.6783	0.764571	0.758083
-4.0cd8-1.0cd4+1.5cd11b_gr1	0.868886	0.744167	0.778349	0.655633	0.771	0.682548	0.75581	0.757583
+4.0cd8+1.0cd4-1.5cd11b_gr1	0.868886	0.744167	0.778349	0.655633	0.771	0.682548	0.75581	0.757583
-4.5cd8-0.5cd4+1.0cd11b_gr1	0.88	0.687833	0.748198	0.651233	0.823	0.705214	0.741429	0.755417
+4.5cd8+0.5cd4-1.0cd11b_gr1	0.88	0.687833	0.748198	0.651233	0.823	0.705214	0.741429	0.755417
-5.5cd8-3.0cd4+2.0cd11b_gr1	0.83431	0.789	0.792337	0.702167	0.721667	0.681648	0.764524	0.755333
+5.5cd8+3.0cd4-2.0cd11b_gr1	0.83431	0.789	0.792337	0.702167	0.721667	0.681648	0.764524	0.755333
-5.0cd8-5.0cd4+2.5cd11b_gr1	0.832567	0.761167	0.773408	0.713267	0.749	0.696781	0.757095	0.755083
-4.0cd8-4.0cd4+2.0cd11b_gr1	0.832567	0.761167	0.773408	0.713267	0.749	0.696781	0.757095	0.755083
-2.0cd8-2.0cd4+1.0cd11b_gr1	0.832567	0.761167	0.773408	0.713267	0.749	0.696781	0.757095	0.755083
-1.0cd8-1.0cd4+0.5cd11b_gr1	0.832567	0.761167	0.773408	0.713267	0.749	0.696781	0.757095	0.755083
-6.0cd8-5.5cd4+3.0cd11b_gr1	0.828533	0.761667	0.771741	0.712767	0.741667	0.692562	0.754619	0.751667
-5.0cd8-4.5cd4+2.5cd11b_gr1	0.828533	0.761667	0.771741	0.712767	0.741667	0.692562	0.754619	0.751667
-4.0cd8-3.5cd4+2.0cd11b_gr1	0.828533	0.761667	0.771741	0.712767	0.741667	0.692562	0.754619	0.751667
+4.0cd8+3.5cd4-2.0cd11b_gr1	0.828533	0.761667	0.771741	0.712767	0.741667	0.692562	0.754619	0.751667
+5.0cd8+4.5cd4-2.5cd11b_gr1	0.828533	0.761667	0.771741	0.712767	0.741667	0.692562	0.754619	0.751667
-2.0cd8-2.0cd4+4.5cd11b_gr1	0.813067	0.832833	0.810433	0.722067	0.668	0.667841	0.769619	0.750417
+2.0cd8+2.0cd4-4.5cd11b_gr1	0.813067	0.832833	0.810433	0.722067	0.668	0.667841	0.769619	0.750417
-6.0cd8-1.5cd4+0.5cd11b_gr1	0.901619	0.633833	0.716928	0.6053	0.866	0.695943	0.721905	0.749917
-5.0cd8-2.5cd4+4.5cd11b_gr1	0.852095	0.740833	0.770226	0.652333	0.758	0.673219	0.746	0.749417
+5.0cd8+2.5cd4-4.5cd11b_gr1	0.852095	0.740833	0.770226	0.652333	0.758	0.673219	0.746	0.749417
-2.5cd8-2.0cd4+5.5cd11b_gr1	0.811433	0.831333	0.808276	0.728467	0.666333	0.668775	0.768333	0.748833
+2.5cd8+2.0cd4-5.5cd11b_gr1	0.811433	0.831333	0.808276	0.728467	0.666333	0.668775	0.768333	0.748833
-6.0cd8-5.0cd4+3.0cd11b_gr1	0.824567	0.7665	0.772635	0.706367	0.729333	0.683448	0.753095	0.747917
-3.0cd8-2.5cd4+1.5cd11b_gr1	0.824567	0.7665	0.772635	0.706367	0.729333	0.683448	0.753095	0.747917
+3.0cd8+2.5cd4-1.5cd11b_gr1	0.824567	0.7665	0.772635	0.706367	0.729333	0.683448	0.753095	0.747917
-6.0cd8-3.0cd4+5.5cd11b_gr1	0.849429	0.740833	0.769473	0.6512	0.754333	0.671229	0.744714	0.747583
-4.0cd8-2.5cd4+1.5cd11b_gr1	0.81851	0.811	0.79432	0.721933	0.683667	0.666576	0.763381	0.747333
+4.0cd8+2.5cd4-1.5cd11b_gr1	0.81851	0.811	0.79432	0.721933	0.683667	0.666576	0.763381	0.747333
-5.5cd8-3.5cd4+2.0cd11b_gr1	0.81811	0.811	0.794097	0.721933	0.682667	0.66591	0.763048	0.746833
+5.5cd8+3.5cd4-2.0cd11b_gr1	0.81811	0.811	0.794097	0.721933	0.682667	0.66591	0.763048	0.746833
-5.0cd8-3.5cd4+2.5cd11b_gr1	0.8228	0.772333	0.775452	0.702433	0.719333	0.677638	0.753429	0.745833
+5.0cd8+3.5cd4-2.5cd11b_gr1	0.8228	0.772333	0.775452	0.702433	0.719333	0.677638	0.753429	0.745833
-5.5cd8-5.0cd4+3.0cd11b_gr1	0.803067	0.810667	0.790924	0.731967	0.679	0.672586	0.761381	0.744833
-3.0cd8-1.5cd4+4.0cd11b_gr1	0.84861	0.7325	0.765764	0.6439	0.756333	0.669843	0.742095	0.744417
+3.0cd8+1.5cd4-4.0cd11b_gr1	0.84861	0.7325	0.765764	0.6439	0.756333	0.669843	0.742095	0.744417
-2.5cd8-2.5cd4+5.5cd11b_gr1	0.806433	0.832833	0.806713	0.7194	0.654333	0.658108	0.764381	0.743583
+2.5cd8+2.5cd4-5.5cd11b_gr1	0.806433	0.832833	0.806713	0.7194	0.654333	0.658108	0.764381	0.743583
-5.0cd8-2.5cd4+2.0cd11b_gr1	0.844743	0.756167	0.773842	0.667067	0.730667	0.664895	0.747429	0.743417
+5.0cd8+2.5cd4-2.0cd11b_gr1	0.843743	0.756167	0.773413	0.6664	0.728667	0.663695	0.746762	0.742417
-6.0cd8-3.5cd4+2.0cd11b_gr1	0.813443	0.812667	0.792361	0.7216	0.671667	0.658576	0.759857	0.742167
-5.5cd8-5.5cd4+3.0cd11b_gr1	0.802367	0.805167	0.78714	0.726367	0.679	0.6697	0.758095	0.742083
-4.5cd8-4.5cd4+2.5cd11b_gr1	0.802367	0.805167	0.78714	0.726367	0.679	0.6697	0.758095	0.742083
+4.5cd8+4.5cd4-2.5cd11b_gr1	0.802367	0.805167	0.78714	0.726367	0.679	0.6697	0.758095	0.742083
+5.5cd8+5.5cd4-3.0cd11b_gr1	0.802367	0.805167	0.78714	0.726367	0.679	0.6697	0.758095	0.742083
-4.5cd8-1.0cd4+1.5cd11b_gr1	0.849819	0.741167	0.769482	0.6414	0.741667	0.663171	0.742762	0.741417
+4.5cd8+1.0cd4-1.5cd11b_gr1	0.849819	0.741167	0.769482	0.6414	0.741667	0.663171	0.742762	0.741417
-5.5cd8-1.0cd4+1.0cd11b_gr1	0.857333	0.7015	0.74844	0.649333	0.780667	0.683648	0.734286	0.741083
+3.5cd8+3.5cd4-3.0cd11b_gr1	0.788095	0.843167	0.799076	0.738	0.639	0.653757	0.764524	0.741083
+4.0cd8+4.0cd4-3.5cd11b_gr1	0.788095	0.843167	0.799076	0.738	0.639	0.653757	0.764524	0.741083
+4.5cd8+4.5cd4-4.0cd11b_gr1	0.788095	0.843167	0.799076	0.738	0.639	0.653757	0.764524	0.741083
+5.0cd8+5.0cd4-4.5cd11b_gr1	0.788095	0.843167	0.799076	0.738	0.639	0.653757	0.764524	0.741083
+5.5cd8+1.0cd4-1.0cd11b_gr1	0.857333	0.7015	0.74844	0.649333	0.780667	0.683648	0.734286	0.741083
+5.5cd8+5.0cd4-3.0cd11b_gr1	0.8003	0.810667	0.789221	0.7213	0.670667	0.663386	0.758238	0.740667
-5.0cd8-1.0cd4+2.0cd11b_gr1	0.864852	0.709667	0.751779	0.6296	0.771	0.665229	0.734095	0.740333
-2.5cd8-0.5cd4+1.0cd11b_gr1	0.864852	0.709667	0.751779	0.6296	0.771	0.665229	0.734095	0.740333
+2.5cd8+0.5cd4-1.0cd11b_gr1	0.864852	0.709667	0.751779	0.6296	0.771	0.665229	0.734095	0.740333
+5.0cd8+1.0cd4-2.0cd11b_gr1	0.864852	0.709667	0.751779	0.6296	0.771	0.665229	0.734095	0.740333
-4.0cd8-2.0cd4+5.5cd11b_gr1	0.847476	0.724333	0.759662	0.638267	0.756333	0.666281	0.736905	0.740333
+4.0cd8+2.0cd4-5.5cd11b_gr1	0.847476	0.724333	0.759662	0.638267	0.756333	0.666281	0.736905	0.740333
-5.0cd8-5.0cd4+4.5cd11b_gr1	0.787095	0.841167	0.79741	0.736933	0.639	0.65309	0.763381	0.740083
-4.5cd8-4.5cd4+4.0cd11b_gr1	0.787095	0.841167	0.79741	0.736933	0.639	0.65309	0.763381	0.740083
-4.0cd8-4.0cd4+3.5cd11b_gr1	0.787095	0.841167	0.79741	0.736933	0.639	0.65309	0.763381	0.740083
-3.5cd8-3.5cd4+3.0cd11b_gr1	0.787095	0.841167	0.79741	0.736933	0.639	0.65309	0.763381	0.740083
-2.0cd8-1.5cd4+4.5cd11b_gr1	0.799867	0.808333	0.789206	0.709233	0.67	0.65896	0.755048	0.739167
+2.0cd8+1.5cd4-4.5cd11b_gr1	0.799867	0.808333	0.789206	0.709233	0.67	0.65896	0.755048	0.739167
-6.0cd8-1.0cd4+1.0cd11b_gr1	0.8557	0.6975	0.74561	0.645667	0.780667	0.682219	0.73181	0.739083
-3.0cd8-0.5cd4+0.5cd11b_gr1	0.8557	0.6975	0.74561	0.645667	0.780667	0.682219	0.73181	0.739083
+3.0cd8+0.5cd4-0.5cd11b_gr1	0.8557	0.6975	0.74561	0.645667	0.780667	0.682219	0.73181	0.739083
-5.5cd8-1.0cd4+2.0cd11b_gr1	0.859643	0.701333	0.747774	0.634533	0.775333	0.673024	0.730619	0.738333
+4.5cd8+0.5cd4-6.0cd11b_gr1	0.8238	0.751667	0.768143	0.6688	0.725	0.669886	0.742286	0.738333
+5.5cd8+1.0cd4-2.0cd11b_gr1	0.859643	0.701333	0.747774	0.634533	0.775333	0.673024	0.730619	0.738333
-6.0cd8-2.0cd4+1.5cd11b_gr1	0.853776	0.710333	0.748475	0.624467	0.763	0.661519	0.731143	0.736667
-3.5cd8-2.0cd4+1.5cd11b_gr1	0.830433	0.748833	0.762552	0.6767	0.724333	0.6638	0.740667	0.736583
+3.5cd8+2.0cd4-1.5cd11b_gr1	0.830433	0.748833	0.762552	0.6767	0.724333	0.6638	0.740667	0.736583
-5.5cd8-4.5cd4-1.5cd11b_gr1	0.938	0.472833	0.605619	0.565395	1	0.711857	0.676	0.736417
-5.0cd8-4.5cd4-1.5cd11b_gr1	0.938	0.472833	0.605619	0.565395	1	0.711857	0.676	0.736417
-4.0cd8-3.5cd4-1.0cd11b_gr1	0.938	0.472833	0.605619	0.565395	1	0.711857	0.676	0.736417
-3.5cd8-3.0cd4-1.0cd11b_gr1	0.938	0.472833	0.605619	0.565395	1	0.711857	0.676	0.736417
+3.5cd8+3.0cd4+1.0cd11b_gr1	0.938	0.472833	0.605619	0.565395	1	0.711857	0.676	0.736417
+4.0cd8+3.5cd4+1.0cd11b_gr1	0.938	0.472833	0.605619	0.565395	1	0.711857	0.676	0.736417
+5.0cd8+4.5cd4+1.5cd11b_gr1	0.938	0.472833	0.605619	0.565395	1	0.711857	0.676	0.736417
+5.5cd8+4.5cd4+1.5cd11b_gr1	0.938	0.472833	0.605619	0.565395	1	0.711857	0.676	0.736417
-5.5cd8-0.5cd4+1.0cd11b_gr1	0.868333	0.648833	0.716033	0.623033	0.824	0.686214	0.716714	0.736417
+5.5cd8+0.5cd4-1.0cd11b_gr1	0.868333	0.648833	0.716033	0.623033	0.824	0.686214	0.716714	0.736417
-6.0cd8-1.5cd4+1.0cd11b_gr1	0.8542	0.689	0.740265	0.637833	0.782667	0.679986	0.726524	0.735833
-6.0cd8-4.0cd4+3.0cd11b_gr1	0.802433	0.802167	0.781714	0.7086	0.669	0.6543	0.752095	0.735583
-3.0cd8-2.0cd4+1.5cd11b_gr1	0.802433	0.802167	0.781714	0.7086	0.669	0.6543	0.752095	0.735583
+3.0cd8+2.0cd4-1.5cd11b_gr1	0.802433	0.802167	0.781714	0.7086	0.669	0.6543	0.752095	0.735583
-6.0cd8-3.0cd4+3.5cd11b_gr1	0.852952	0.709333	0.747896	0.6224	0.761333	0.657314	0.731476	0.735333
-3.5cd8-0.5cd4+1.0cd11b_gr1	0.842571	0.723167	0.754847	0.642333	0.746	0.666262	0.733524	0.734583
+3.5cd8+0.5cd4-1.0cd11b_gr1	0.842571	0.723167	0.754847	0.642333	0.746	0.666262	0.733524	0.734583
-5.5cd8-4.5cd4+3.0cd11b_gr1	0.7979	0.808667	0.786125	0.712133	0.66	0.653186	0.752952	0.734333
+5.5cd8+4.5cd4-3.0cd11b_gr1	0.7979	0.808667	0.786125	0.712133	0.66	0.653186	0.752952	0.734333
-6.0cd8-0.5cd4+1.0cd11b_gr1	0.866667	0.648833	0.714865	0.6203	0.818	0.681657	0.714143	0.733417
-5.5cd8-4.0cd4-1.5cd11b_gr1	0.935	0.470167	0.602762	0.561395	0.996	0.707857	0.672667	0.733083
+5.5cd8+4.0cd4+1.5cd11b_gr1	0.935	0.470167	0.602762	0.561395	0.996	0.707857	0.672667	0.733083
-6.0cd8-5.0cd4-1.5cd11b_gr1	0.9336	0.473333	0.60426	0.560395	0.992	0.705762	0.672905	0.732667
-4.5cd8-1.0cd4+2.0cd11b_gr1	0.853619	0.708	0.74713	0.625	0.757333	0.656481	0.727048	0.732667
+4.5cd8+1.0cd4-2.0cd11b_gr1	0.853619	0.708	0.74713	0.625	0.757333	0.656481	0.727048	0.732667
-4.5cd8-3.5cd4+2.5cd11b_gr1	0.795633	0.810667	0.786462	0.708667	0.654	0.64911	0.752286	0.732333
+4.5cd8+3.5cd4-2.5cd11b_gr1	0.795633	0.810667	0.786462	0.708667	0.654	0.64911	0.752286	0.732333
-3.0cd8-2.5cd4+3.5cd11b_gr1	0.786533	0.8165	0.783573	0.730133	0.646667	0.652633	0.752048	0.731583
+3.0cd8+2.5cd4-3.5cd11b_gr1	0.786533	0.8165	0.783573	0.730133	0.646667	0.652633	0.752048	0.731583
-4.5cd8-2.5cd4+2.0cd11b_gr1	0.826533	0.735667	0.754948	0.660767	0.726667	0.659186	0.733762	0.731167
+4.5cd8+2.5cd4-2.0cd11b_gr1	0.826533	0.735667	0.754948	0.660767	0.726667	0.659186	0.733762	0.731167
+4.0cd8+1.0cd4-0.5cd11b_gr1	0.8527	0.6755	0.731429	0.626933	0.786667	0.675652	0.71919	0.731083
-3.5cd8-3.5cd4+5.0cd11b_gr1	0.783686	0.8155	0.781301	0.723867	0.645667	0.648346	0.750905	0.730583
-2.5cd8-2.5cd4+3.5cd11b_gr1	0.783686	0.8155	0.781301	0.723867	0.645667	0.648346	0.750905	0.730583
+2.5cd8+2.5cd4-3.5cd11b_gr1	0.783686	0.8155	0.781301	0.723867	0.645667	0.648346	0.750905	0.730583
+3.5cd8+3.5cd4-5.0cd11b_gr1	0.783686	0.8155	0.781301	0.723867	0.645667	0.648346	0.750905	0.730583
-2.5cd8-2.0cd4+5.0cd11b_gr1	0.8031	0.7965	0.78541	0.688867	0.662667	0.648194	0.74581	0.729583
+2.5cd8+2.0cd4-5.0cd11b_gr1	0.8031	0.7965	0.78541	0.688867	0.662667	0.648194	0.74581	0.729583
-5.5cd8-0.5cd4+1.5cd11b_gr1	0.846667	0.696833	0.740665	0.632667	0.761	0.66761	0.724524	0.728917
+5.5cd8+0.5cd4-1.5cd11b_gr1	0.846667	0.696833	0.740665	0.632667	0.761	0.66761	0.724524	0.728917
-5.5cd8-5.5cd4-1.5cd11b_gr1	0.928367	0.473333	0.602403	0.555395	0.984	0.69969	0.669238	0.728667
-5.5cd8-5.0cd4-1.5cd11b_gr1	0.928367	0.473333	0.602403	0.555395	0.984	0.69969	0.669238	0.728667
-5.0cd8-5.0cd4-1.5cd11b_gr1	0.928367	0.473333	0.602403	0.555395	0.984	0.69969	0.669238	0.728667
-3.5cd8-3.5cd4-1.0cd11b_gr1	0.928367	0.473333	0.602403	0.555395	0.984	0.69969	0.669238	0.728667
+3.5cd8+3.5cd4+1.0cd11b_gr1	0.928367	0.473333	0.602403	0.555395	0.984	0.69969	0.669238	0.728667
+5.0cd8+5.0cd4+1.5cd11b_gr1	0.928367	0.473333	0.602403	0.555395	0.984	0.69969	0.669238	0.728667
+5.5cd8+5.0cd4+1.5cd11b_gr1	0.928367	0.473333	0.602403	0.555395	0.984	0.69969	0.669238	0.728667
+5.5cd8+5.5cd4+1.5cd11b_gr1	0.928367	0.473333	0.602403	0.555395	0.984	0.69969	0.669238	0.728667
-3.0cd8-2.5cd4+5.5cd11b_gr1	0.802333	0.796	0.784565	0.688533	0.661333	0.646927	0.744857	0.728667
-2.5cd8-2.0cd4+4.5cd11b_gr1	0.802333	0.7955	0.784184	0.6882	0.661333	0.64666	0.744524	0.728417
+2.5cd8+2.0cd4-4.5cd11b_gr1	0.802333	0.7955	0.784184	0.6882	0.661333	0.64666	0.744524	0.728417
+3.0cd8+2.5cd4-6.0cd11b_gr1	0.801833	0.7965	0.784732	0.688533	0.660333	0.646594	0.744857	0.728417
+3.0cd8+2.5cd4-5.5cd11b_gr1	0.801833	0.796	0.784351	0.6882	0.660333	0.646327	0.744524	0.728167
-5.5cd8-3.0cd4+5.0cd11b_gr1	0.815219	0.785833	0.778738	0.652767	0.67	0.627929	0.740857	0.727917
-4.5cd8-2.5cd4+4.0cd11b_gr1	0.815219	0.785833	0.778738	0.652767	0.67	0.627929	0.740857	0.727917
+4.5cd8+2.5cd4-4.0cd11b_gr1	0.815219	0.785833	0.778738	0.652767	0.67	0.627929	0.740857	0.727917
+5.5cd8+3.0cd4-5.0cd11b_gr1	0.815219	0.785833	0.778738	0.652767	0.67	0.627929	0.740857	0.727917
-5.0cd8-3.0cd4+1.5cd11b_gr1	0.808529	0.777167	0.769868	0.684833	0.678	0.645581	0.739714	0.727583
+5.0cd8+3.0cd4-1.5cd11b_gr1	0.808529	0.777167	0.769868	0.684833	0.678	0.645581	0.739714	0.727583
-5.5cd8-6.0cd4+0.5cd11b_gr1	0.8627	0.629167	0.70297	0.611524	0.825667	0.678452	0.705286	0.727417
-5.0cd8-5.5cd4+0.5cd11b_gr1	0.8627	0.629167	0.70297	0.611524	0.825667	0.678452	0.705286	0.727417
-4.5cd8-5.0cd4+0.5cd11b_gr1	0.8627	0.629167	0.70297	0.611524	0.825667	0.678452	0.705286	0.727417
+4.5cd8+5.0cd4-0.5cd11b_gr1	0.8627	0.629167	0.70297	0.611524	0.825667	0.678452	0.705286	0.727417
+5.0cd8+5.5cd4-0.5cd11b_gr1	0.8627	0.629167	0.70297	0.611524	0.825667	0.678452	0.705286	0.727417
-4.5cd8-3.0cd4-1.0cd11b_gr1	0.9326	0.462167	0.594603	0.554262	0.992	0.700967	0.665524	0.727083
+4.5cd8+3.0cd4+1.0cd11b_gr1	0.9326	0.462167	0.594603	0.554262	0.992	0.700967	0.665524	0.727083
-6.0cd8-5.5cd4+5.0cd11b_gr1	0.769762	0.878667	0.805606	0.738067	0.574667	0.6128	0.762667	0.726667
-4.0cd8-5.0cd4-1.5cd11b_gr1	0.925467	0.471833	0.600257	0.556329	0.981	0.698652	0.667667	0.726417
+4.0cd8+5.0cd4+1.5cd11b_gr1	0.925467	0.471833	0.600257	0.556329	0.981	0.698652	0.667667	0.726417
-5.0cd8-0.5cd4+1.0cd11b_gr1	0.845633	0.6695	0.721648	0.626367	0.781333	0.671486	0.714905	0.725417
+5.0cd8+0.5cd4-1.0cd11b_gr1	0.845633	0.6695	0.721648	0.626367	0.781333	0.671486	0.714905	0.725417
-3.0cd8-2.5cd4+5.0cd11b_gr1	0.796733	0.7905	0.779073	0.684833	0.660333	0.64406	0.741	0.725417
+3.0cd8+2.5cd4-5.0cd11b_gr1	0.796733	0.7905	0.779073	0.684833	0.660333	0.64406	0.741	0.725417
+3.5cd8+3.0cd4-6.0cd11b_gr1	0.796733	0.7905	0.779073	0.684833	0.660333	0.64406	0.741	0.725417
-2.5cd8-3.5cd4-1.0cd11b_gr1	0.9228	0.471333	0.599219	0.555362	0.979333	0.697367	0.666714	0.725333
+2.5cd8+3.5cd4+1.0cd11b_gr1	0.9228	0.471333	0.599219	0.555362	0.979333	0.697367	0.666714	0.725333
-3.0cd8-3.0cd4+4.0cd11b_gr1	0.783286	0.813167	0.779595	0.711967	0.637	0.639033	0.745857	0.725083
-1.5cd8-1.5cd4+2.0cd11b_gr1	0.783286	0.813167	0.779595	0.711967	0.637	0.639033	0.745857	0.725083
+1.5cd8+1.5cd4-2.0cd11b_gr1	0.783286	0.813167	0.779595	0.711967	0.637	0.639033	0.745857	0.725083
+3.0cd8+3.0cd4-4.0cd11b_gr1	0.783286	0.813167	0.779595	0.711967	0.637	0.639033	0.745857	0.725083
-4.0cd8-4.5cd4+0.5cd11b_gr1	0.8621	0.624167	0.699287	0.607357	0.825667	0.675786	0.701952	0.724917
+4.0cd8+4.5cd4-0.5cd11b_gr1	0.8621	0.624167	0.699287	0.607357	0.825667	0.675786	0.701952	0.724917
-5.5cd8-1.5cd4+3.0cd11b_gr1	0.82181	0.755333	0.759035	0.6708	0.694333	0.639481	0.733143	0.724833
-3.5cd8-2.0cd4+5.0cd11b_gr1	0.822643	0.734	0.757247	0.646433	0.715667	0.652595	0.728333	0.724833
+3.5cd8+2.0cd4-5.0cd11b_gr1	0.822643	0.734	0.757247	0.646433	0.715667	0.652595	0.728333	0.724833
+5.5cd8+1.5cd4-3.0cd11b_gr1	0.82181	0.755333	0.759035	0.6708	0.694333	0.639481	0.733143	0.724833
-6.0cd8-5.5cd4+2.5cd11b_gr1	0.801038	0.773333	0.763759	0.6781	0.676333	0.641052	0.735333	0.724833
-4.0cd8-1.5cd4+1.0cd11b_gr1	0.82701	0.744	0.757862	0.6467	0.705333	0.641486	0.729667	0.724667
+4.0cd8+1.5cd4-1.0cd11b_gr1	0.82701	0.744	0.757862	0.6467	0.705333	0.641486	0.729667	0.724667
-4.0cd8-1.5cd4+3.0cd11b_gr1	0.823386	0.747333	0.762654	0.6319	0.701333	0.636538	0.729571	0.724333
+4.0cd8+1.5cd4-3.0cd11b_gr1	0.823386	0.747333	0.762654	0.6319	0.701333	0.636538	0.729571	0.724333
-5.5cd8-3.0cd4+4.5cd11b_gr1	0.815752	0.7765	0.772042	0.647767	0.671333	0.624829	0.735571	0.723917
-3.5cd8-3.5cd4+0.5cd11b_gr1	0.859876	0.6275	0.700455	0.605424	0.820333	0.672814	0.701952	0.723917
+3.5cd8+3.5cd4-0.5cd11b_gr1	0.859876	0.6275	0.700455	0.605424	0.820333	0.672814	0.701952	0.723917
+5.5cd8+3.0cd4-4.5cd11b_gr1	0.815752	0.7765	0.772042	0.647767	0.671333	0.624829	0.735571	0.723917
-6.0cd8-6.0cd4-2.0cd11b_gr1	0.920033	0.472833	0.599594	0.552195	0.974333	0.694143	0.665095	0.723583
-4.5cd8-4.5cd4-1.5cd11b_gr1	0.920033	0.472833	0.599594	0.552195	0.974333	0.694143	0.665095	0.723583
-3.0cd8-3.0cd4-1.0cd11b_gr1	0.920033	0.472833	0.599594	0.552195	0.974333	0.694143	0.665095	0.723583
-1.5cd8-1.5cd4-0.5cd11b_gr1	0.920033	0.472833	0.599594	0.552195	0.974333	0.694143	0.665095	0.723583
-5.0cd8-4.0cd4+5.5cd11b_gr1	0.780386	0.821833	0.783047	0.709	0.623	0.631976	0.746619	0.722417
+5.0cd8+4.0cd4-5.5cd11b_gr1	0.780386	0.821833	0.783047	0.709	0.623	0.631976	0.746619	0.722417
+5.5cd8+4.5cd4-6.0cd11b_gr1	0.780386	0.821833	0.783047	0.709	0.623	0.631976	0.746619	0.722417
-3.5cd8-5.0cd4-1.5cd11b_gr1	0.9188	0.471333	0.597976	0.551662	0.973333	0.692819	0.664	0.722333
+3.5cd8+5.0cd4+1.5cd11b_gr1	0.9188	0.471333	0.597976	0.551662	0.973333	0.692819	0.664	0.722333
-3.5cd8-0.5cd4+4.5cd11b_gr1	0.818867	0.718833	0.745056	0.640567	0.725	0.653519	0.722048	0.721917
-3.0cd8-0.5cd4+4.0cd11b_gr1	0.818867	0.718833	0.745056	0.640567	0.725	0.653519	0.722048	0.721917
+2.5cd8+1.5cd4-1.5cd11b_gr1	0.780343	0.845167	0.790937	0.721233	0.598667	0.613376	0.751095	0.721917
+3.0cd8+0.5cd4-4.0cd11b_gr1	0.818867	0.718833	0.745056	0.640567	0.725	0.653519	0.722048	0.721917
+3.5cd8+0.5cd4-4.5cd11b_gr1	0.818867	0.718833	0.745056	0.640567	0.725	0.653519	0.722048	0.721917
+4.0cd8+2.5cd4-2.5cd11b_gr1	0.780343	0.845167	0.790937	0.721233	0.598667	0.613376	0.751095	0.721917
+5.0cd8+3.0cd4-3.0cd11b_gr1	0.780343	0.845167	0.790937	0.721233	0.598667	0.613376	0.751095	0.721917
-6.0cd8-1.0cd4+2.5cd11b_gr1	0.834795	0.7155	0.742938	0.636433	0.727667	0.64609	0.720095	0.721583
-5.0cd8-3.0cd4+3.0cd11b_gr1	0.78001	0.844167	0.790223	0.720567	0.598667	0.612995	0.750524	0.721417
-4.0cd8-2.5cd4+2.5cd11b_gr1	0.78001	0.844167	0.790223	0.720567	0.598667	0.612995	0.750524	0.721417
-2.5cd8-1.5cd4+1.5cd11b_gr1	0.78001	0.844167	0.790223	0.720567	0.598667	0.612995	0.750524	0.721417
-2.5cd8-2.5cd4+5.0cd11b_gr1	0.791467	0.7875	0.773598	0.679333	0.653667	0.637084	0.735333	0.720583
-2.0cd8-2.0cd4+4.0cd11b_gr1	0.791467	0.7875	0.773598	0.679333	0.653667	0.637084	0.735333	0.720583
-1.5cd8-1.5cd4+3.0cd11b_gr1	0.791467	0.7875	0.773598	0.679333	0.653667	0.637084	0.735333	0.720583
-1.0cd8-1.0cd4+2.0cd11b_gr1	0.791467	0.7875	0.773598	0.679333	0.653667	0.637084	0.735333	0.720583
-0.5cd8-0.5cd4+1.0cd11b_gr1	0.791467	0.7875	0.773598	0.679333	0.653667	0.637084	0.735333	0.720583
+0.5cd8+0.5cd4-1.0cd11b_gr1	0.791467	0.7875	0.773598	0.679333	0.653667	0.637084	0.735333	0.720583
+1.0cd8+1.0cd4-2.0cd11b_gr1	0.791467	0.7875	0.773598	0.679333	0.653667	0.637084	0.735333	0.720583
+1.5cd8+1.5cd4-3.0cd11b_gr1	0.791467	0.7875	0.773598	0.679333	0.653667	0.637084	0.735333	0.720583
+2.0cd8+2.0cd4-4.0cd11b_gr1	0.791467	0.7875	0.773598	0.679333	0.653667	0.637084	0.735333	0.720583
+2.5cd8+2.5cd4-5.0cd11b_gr1	0.791467	0.7875	0.773598	0.679333	0.653667	0.637084	0.735333	0.720583
+3.0cd8+3.0cd4-6.0cd11b_gr1	0.791467	0.7875	0.773598	0.679333	0.653667	0.637084	0.735333	0.720583
-6.0cd8-1.5cd4+3.0cd11b_gr1	0.822929	0.765667	0.7666	0.646633	0.675	0.62271	0.731714	0.720333
-4.0cd8-1.0cd4+2.0cd11b_gr1	0.822929	0.765667	0.7666	0.646633	0.675	0.62271	0.731714	0.720333
-2.0cd8-0.5cd4+1.0cd11b_gr1	0.822929	0.765667	0.7666	0.646633	0.675	0.62271	0.731714	0.720333
+2.0cd8+0.5cd4-1.0cd11b_gr1	0.822929	0.765667	0.7666	0.646633	0.675	0.62271	0.731714	0.720333
+4.0cd8+1.0cd4-2.0cd11b_gr1	0.822929	0.765667	0.7666	0.646633	0.675	0.62271	0.731714	0.720333
-5.0cd8-2.5cd4+1.5cd11b_gr1	0.811505	0.764333	0.766494	0.6478	0.676	0.631033	0.732952	0.720167
+5.0cd8+2.5cd4-1.5cd11b_gr1	0.811505	0.764333	0.766494	0.6478	0.676	0.631033	0.732952	0.720167
-6.0cd8-0.5cd4+0.5cd11b_gr1	0.860943	0.613833	0.691024	0.593533	0.825333	0.671524	0.695905	0.719583
+4.5cd8+4.0cd4-3.5cd11b_gr1	0.768343	0.8525	0.792651	0.7225	0.586333	0.613719	0.751524	0.719417
-4.5cd8-5.0cd4-1.5cd11b_gr1	0.915833	0.473333	0.597956	0.546862	0.965	0.686943	0.661571	0.719167
+4.5cd8+5.0cd4+1.5cd11b_gr1	0.915833	0.473333	0.597956	0.546862	0.965	0.686943	0.661571	0.719167
+3.0cd8+3.5cd4+1.0cd11b_gr1	0.9157	0.474333	0.598479	0.546362	0.963333	0.685933	0.661571	0.718833
-3.0cd8-3.5cd4-1.0cd11b_gr1	0.9157	0.473833	0.598098	0.546029	0.963333	0.685667	0.661238	0.718583
-4.5cd8-4.0cd4+3.5cd11b_gr1	0.767343	0.8505	0.790985	0.721433	0.586333	0.613052	0.750381	0.718417
-2.5cd8-1.5cd4+3.5cd11b_gr1	0.817043	0.718667	0.744497	0.639067	0.717667	0.648371	0.719952	0.718167
+2.5cd8+1.5cd4-3.5cd11b_gr1	0.817043	0.718667	0.744497	0.639067	0.717667	0.648371	0.719952	0.718167
-3.5cd8-2.0cd4+3.0cd11b_gr1	0.807386	0.781	0.771841	0.6443	0.655333	0.616157	0.732952	0.718167
+3.5cd8+2.0cd4-3.0cd11b_gr1	0.807386	0.781	0.771841	0.6443	0.655333	0.616157	0.732952	0.718167
+4.0cd8+3.5cd4-3.0cd11b_gr1	0.767176	0.8525	0.792037	0.720167	0.583333	0.611119	0.750524	0.717917
+5.0cd8+4.0cd4-3.5cd11b_gr1	0.767176	0.8525	0.792037	0.720167	0.583333	0.611119	0.750524	0.717917
+5.5cd8+4.5cd4-4.0cd11b_gr1	0.767176	0.8525	0.792037	0.720167	0.583333	0.611119	0.750524	0.717917
-4.5cd8-4.0cd4+5.5cd11b_gr1	0.779219	0.798667	0.769201	0.698933	0.637	0.632471	0.736714	0.717833
+4.5cd8+4.0cd4-5.5cd11b_gr1	0.779219	0.798667	0.769201	0.698933	0.637	0.632471	0.736714	0.717833
-5.5cd8-5.5cd4+1.0cd11b_gr1	0.851352	0.631167	0.699181	0.596024	0.803667	0.661043	0.69781	0.717417
+5.5cd8+5.5cd4-1.0cd11b_gr1	0.851352	0.631167	0.699181	0.596024	0.803667	0.661043	0.69781	0.717417
-6.0cd8-5.0cd4+4.5cd11b_gr1	0.766176	0.8505	0.79037	0.7191	0.583333	0.610452	0.749381	0.716917
-5.5cd8-4.5cd4+4.0cd11b_gr1	0.766176	0.8505	0.79037	0.7191	0.583333	0.610452	0.749381	0.716917
-5.0cd8-4.0cd4+3.5cd11b_gr1	0.766176	0.8505	0.79037	0.7191	0.583333	0.610452	0.749381	0.716917
-4.0cd8-3.5cd4+3.0cd11b_gr1	0.766176	0.8505	0.79037	0.7191	0.583333	0.610452	0.749381	0.716917
-6.0cd8-6.0cd4-1.5cd11b_gr1	0.917567	0.462667	0.589987	0.541729	0.968	0.684333	0.656286	0.715333
-4.0cd8-4.0cd4-1.0cd11b_gr1	0.917567	0.462667	0.589987	0.541729	0.968	0.684333	0.656286	0.715333
-2.0cd8-2.0cd4-0.5cd11b_gr1	0.917567	0.462667	0.589987	0.541729	0.968	0.684333	0.656286	0.715333
+2.0cd8+2.0cd4+0.5cd11b_gr1	0.917567	0.462667	0.589987	0.541729	0.968	0.684333	0.656286	0.715333
+4.0cd8+4.0cd4+1.0cd11b_gr1	0.917567	0.462667	0.589987	0.541729	0.968	0.684333	0.656286	0.715333
-3.5cd8-0.5cd4+2.5cd11b_gr1	0.781967	0.776333	0.756792	0.6824	0.654	0.632757	0.729143	0.715167
+3.5cd8+0.5cd4-2.5cd11b_gr1	0.781967	0.776333	0.756792	0.6824	0.654	0.632757	0.729143	0.715167
-4.0cd8-0.5cd4+3.0cd11b_gr1	0.799433	0.7695	0.76407	0.6581	0.659333	0.628443	0.727095	0.714417
+4.0cd8+0.5cd4-3.0cd11b_gr1	0.799433	0.7695	0.76407	0.6581	0.659333	0.628443	0.727095	0.714417
-6.0cd8-0.5cd4+1.5cd11b_gr1	0.846667	0.661167	0.714456	0.607267	0.767	0.65279	0.704381	0.714083
-4.0cd8-0.5cd4+5.5cd11b_gr1	0.798533	0.7595	0.761303	0.6488	0.667667	0.631238	0.726143	0.713583
+4.0cd8+0.5cd4-5.5cd11b_gr1	0.798533	0.7595	0.761303	0.6488	0.667667	0.631238	0.726143	0.713583
-5.0cd8-2.0cd4+5.0cd11b_gr1	0.8147	0.726833	0.744983	0.6311	0.7	0.631567	0.718095	0.713417
-4.5cd8-2.0cd4+5.0cd11b_gr1	0.8147	0.726833	0.744983	0.6311	0.7	0.631567	0.718095	0.713417
-3.5cd8-1.5cd4+3.5cd11b_gr1	0.8147	0.726833	0.744983	0.6311	0.7	0.631567	0.718095	0.713417
-2.5cd8-1.0cd4+2.5cd11b_gr1	0.8147	0.726833	0.744983	0.6311	0.7	0.631567	0.718095	0.713417
+2.5cd8+1.0cd4-2.5cd11b_gr1	0.8147	0.726833	0.744983	0.6311	0.7	0.631567	0.718095	0.713417
+3.5cd8+1.5cd4-3.5cd11b_gr1	0.8147	0.726833	0.744983	0.6311	0.7	0.631567	0.718095	0.713417
+4.5cd8+2.0cd4-5.0cd11b_gr1	0.8147	0.726833	0.744983	0.6311	0.7	0.631567	0.718095	0.713417
+5.0cd8+2.0cd4-5.0cd11b_gr1	0.8147	0.726833	0.744983	0.6311	0.7	0.631567	0.718095	0.713417
+5.5cd8+2.5cd4-6.0cd11b_gr1	0.8147	0.726833	0.744983	0.6311	0.7	0.631567	0.718095	0.713417
-6.0cd8-3.5cd4+3.5cd11b_gr1	0.774562	0.828167	0.779803	0.7009	0.597667	0.605681	0.741381	0.712917
-5.5cd8-2.5cd4+5.5cd11b_gr1	0.812367	0.725333	0.743173	0.630667	0.7	0.631217	0.71719	0.712667
-5.0cd8-2.5cd4+5.5cd11b_gr1	0.812367	0.725333	0.743173	0.630667	0.7	0.631217	0.71719	0.712667
-4.5cd8-2.0cd4+4.5cd11b_gr1	0.812367	0.725333	0.743173	0.630667	0.7	0.631217	0.71719	0.712667
-4.0cd8-2.0cd4+4.5cd11b_gr1	0.812367	0.725333	0.743173	0.630667	0.7	0.631217	0.71719	0.712667
+4.0cd8+2.0cd4-4.5cd11b_gr1	0.812367	0.725333	0.743173	0.630667	0.7	0.631217	0.71719	0.712667
+4.5cd8+2.0cd4-4.5cd11b_gr1	0.812367	0.725333	0.743173	0.630667	0.7	0.631217	0.71719	0.712667
+5.0cd8+2.5cd4-5.5cd11b_gr1	0.812367	0.725333	0.743173	0.630667	0.7	0.631217	0.71719	0.712667
+5.5cd8+2.5cd4-5.5cd11b_gr1	0.812367	0.725333	0.743173	0.630667	0.7	0.631217	0.71719	0.712667
-3.0cd8-1.5cd4+3.5cd11b_gr1	0.814233	0.725167	0.744116	0.6311	0.7	0.631567	0.717095	0.712583
+3.0cd8+1.5cd4-3.5cd11b_gr1	0.814233	0.725167	0.744116	0.6311	0.7	0.631567	0.717095	0.712583
-4.5cd8-1.5cd4+1.0cd11b_gr1	0.827019	0.71	0.734009	0.617067	0.714667	0.62839	0.711048	0.712333
+4.5cd8+1.5cd4-1.0cd11b_gr1	0.827019	0.71	0.734009	0.617067	0.714667	0.62839	0.711048	0.712333
+3.0cd8+1.5cd4-2.0cd11b_gr1	0.827429	0.717167	0.73907	0.609467	0.705	0.619643	0.713238	0.711083
-6.0cd8-2.5cd4+3.5cd11b_gr1	0.826695	0.718	0.740137	0.613433	0.703667	0.621176	0.713238	0.710833
-4.0cd8-4.5cd4+2.5cd11b_gr1	0.795819	0.703667	0.723154	0.644267	0.717667	0.645538	0.708524	0.710667
+4.0cd8+4.5cd4-2.5cd11b_gr1	0.795819	0.703667	0.723154	0.644267	0.717667	0.645538	0.708524	0.710667
+4.5cd8+3.5cd4-3.0cd11b_gr1	0.76311	0.834833	0.780482	0.708	0.586333	0.60651	0.740667	0.710583
-5.5cd8-2.0cd4+3.5cd11b_gr1	0.796552	0.785833	0.771741	0.640067	0.634333	0.605576	0.728667	0.710083
+5.5cd8+2.0cd4-3.5cd11b_gr1	0.796552	0.785833	0.771741	0.640067	0.634333	0.605576	0.728667	0.710083
-6.0cd8-4.0cd4-1.5cd11b_gr1	0.895833	0.427667	0.556938	0.540557	0.992	0.689881	0.645476	0.709833
-4.5cd8-3.5cd4+3.0cd11b_gr1	0.76211	0.832833	0.778815	0.706933	0.586333	0.605843	0.739524	0.709583
-5.0cd8-2.5cd4+3.5cd11b_gr1	0.825886	0.713333	0.736515	0.606633	0.705	0.618786	0.711048	0.709167
+5.0cd8+2.5cd4-3.5cd11b_gr1	0.825886	0.713333	0.736515	0.606633	0.705	0.618786	0.711048	0.709167
+1.5cd8+1.0cd4-1.0cd11b_gr1	0.77441	0.819167	0.775512	0.690067	0.598667	0.60151	0.735238	0.708917
+2.0cd8+1.5cd4-1.5cd11b_gr1	0.77441	0.819167	0.775512	0.690067	0.598667	0.60151	0.735238	0.708917
+3.0cd8+2.0cd4-2.0cd11b_gr1	0.77441	0.819167	0.775512	0.690067	0.598667	0.60151	0.735238	0.708917
+3.5cd8+2.5cd4-2.5cd11b_gr1	0.77441	0.819167	0.775512	0.690067	0.598667	0.60151	0.735238	0.708917
+4.0cd8+3.0cd4-3.0cd11b_gr1	0.77441	0.819167	0.775512	0.690067	0.598667	0.60151	0.735238	0.708917
+4.5cd8+3.0cd4-3.0cd11b_gr1	0.77441	0.819167	0.775512	0.690067	0.598667	0.60151	0.735238	0.708917
+4.5cd8+3.5cd4-3.5cd11b_gr1	0.77441	0.819167	0.775512	0.690067	0.598667	0.60151	0.735238	0.708917
+5.0cd8+3.5cd4-3.5cd11b_gr1	0.77441	0.819167	0.775512	0.690067	0.598667	0.60151	0.735238	0.708917
+5.5cd8+3.5cd4-3.5cd11b_gr1	0.77441	0.819167	0.775512	0.690067	0.598667	0.60151	0.735238	0.708917
+5.5cd8+4.0cd4-4.0cd11b_gr1	0.77441	0.819167	0.775512	0.690067	0.598667	0.60151	0.735238	0.708917
-5.0cd8-2.5cd4+5.0cd11b_gr1	0.808833	0.726667	0.742059	0.6228	0.690667	0.622651	0.71419	0.708667
-4.0cd8-2.0cd4+4.0cd11b_gr1	0.808833	0.726667	0.742059	0.6228	0.690667	0.622651	0.71419	0.708667
-3.0cd8-1.5cd4+3.0cd11b_gr1	0.808833	0.726667	0.742059	0.6228	0.690667	0.622651	0.71419	0.708667
-2.0cd8-1.0cd4+2.0cd11b_gr1	0.808833	0.726667	0.742059	0.6228	0.690667	0.622651	0.71419	0.708667
-1.0cd8-0.5cd4+1.0cd11b_gr1	0.808833	0.726667	0.742059	0.6228	0.690667	0.622651	0.71419	0.708667
+1.0cd8+0.5cd4-1.0cd11b_gr1	0.808833	0.726667	0.742059	0.6228	0.690667	0.622651	0.71419	0.708667
+2.0cd8+1.0cd4-2.0cd11b_gr1	0.808833	0.726667	0.742059	0.6228	0.690667	0.622651	0.71419	0.708667
+3.0cd8+1.5cd4-3.0cd11b_gr1	0.808833	0.726667	0.742059	0.6228	0.690667	0.622651	0.71419	0.708667
+4.0cd8+2.0cd4-4.0cd11b_gr1	0.808833	0.726667	0.742059	0.6228	0.690667	0.622651	0.71419	0.708667
+5.0cd8+2.5cd4-5.0cd11b_gr1	0.808833	0.726667	0.742059	0.6228	0.690667	0.622651	0.71419	0.708667
-3.5cd8-1.0cd4+0.5cd11b_gr1	0.838833	0.641167	0.699519	0.597333	0.776	0.650638	0.693429	0.708583
+3.5cd8+1.0cd4-0.5cd11b_gr1	0.838833	0.641167	0.699519	0.597333	0.776	0.650638	0.693429	0.708583
-6.0cd8-4.5cd4+4.5cd11b_gr1	0.774076	0.818167	0.774797	0.6894	0.598667	0.601129	0.734667	0.708417
-6.0cd8-4.0cd4+4.0cd11b_gr1	0.774076	0.818167	0.774797	0.6894	0.598667	0.601129	0.734667	0.708417
-5.5cd8-4.0cd4+4.0cd11b_gr1	0.774076	0.818167	0.774797	0.6894	0.598667	0.601129	0.734667	0.708417
-5.5cd8-3.5cd4+3.5cd11b_gr1	0.774076	0.818167	0.774797	0.6894	0.598667	0.601129	0.734667	0.708417
-5.5cd8-0.5cd4+0.5cd11b_gr1	0.846776	0.629833	0.696309	0.590033	0.787	0.652871	0.692381	0.708417
-5.0cd8-3.5cd4+3.5cd11b_gr1	0.774076	0.818167	0.774797	0.6894	0.598667	0.601129	0.734667	0.708417
-5.0cd8-0.5cd4+0.5cd11b_gr1	0.846776	0.629833	0.696309	0.590033	0.787	0.652871	0.692381	0.708417
-4.5cd8-3.5cd4+3.5cd11b_gr1	0.774076	0.818167	0.774797	0.6894	0.598667	0.601129	0.734667	0.708417
-4.5cd8-3.0cd4+3.0cd11b_gr1	0.774076	0.818167	0.774797	0.6894	0.598667	0.601129	0.734667	0.708417
-4.0cd8-3.0cd4+3.0cd11b_gr1	0.774076	0.818167	0.774797	0.6894	0.598667	0.601129	0.734667	0.708417
-3.5cd8-5.5cd4-1.5cd11b_gr1	0.906667	0.468833	0.591581	0.537429	0.948	0.67439	0.653571	0.708417
-3.5cd8-2.5cd4+2.5cd11b_gr1	0.774076	0.818167	0.774797	0.6894	0.598667	0.601129	0.734667	0.708417
-3.0cd8-2.0cd4+2.0cd11b_gr1	0.774076	0.818167	0.774797	0.6894	0.598667	0.601129	0.734667	0.708417
-2.0cd8-1.5cd4+1.5cd11b_gr1	0.774076	0.818167	0.774797	0.6894	0.598667	0.601129	0.734667	0.708417
-1.5cd8-1.0cd4+1.0cd11b_gr1	0.774076	0.818167	0.774797	0.6894	0.598667	0.601129	0.734667	0.708417
+3.5cd8+5.5cd4+1.5cd11b_gr1	0.906667	0.468833	0.591581	0.537429	0.948	0.67439	0.653571	0.708417
+5.0cd8+0.5cd4-0.5cd11b_gr1	0.846776	0.629833	0.696309	0.590033	0.787	0.652871	0.692381	0.708417
+5.5cd8+0.5cd4-0.5cd11b_gr1	0.846776	0.629833	0.696309	0.590033	0.787	0.652871	0.692381	0.708417
+2.5cd8+2.0cd4-6.0cd11b_gr1	0.794333	0.735667	0.746417	0.640067	0.680667	0.632717	0.714952	0.708167
-2.0cd8-1.5cd4+5.0cd11b_gr1	0.791567	0.676	0.709703	0.626833	0.739667	0.652094	0.701905	0.707833
+2.0cd8+1.5cd4-5.0cd11b_gr1	0.791567	0.676	0.709703	0.626833	0.739667	0.652094	0.701905	0.707833
-6.0cd8-5.0cd4-2.0cd11b_gr1	0.891	0.418667	0.549895	0.534633	0.996	0.686648	0.640857	0.707333
-5.5cd8-5.0cd4-2.0cd11b_gr1	0.891	0.418667	0.549895	0.534633	0.996	0.686648	0.640857	0.707333
-3.0cd8-2.5cd4-1.0cd11b_gr1	0.891	0.418667	0.549895	0.534633	0.996	0.686648	0.640857	0.707333
+3.0cd8+2.5cd4+1.0cd11b_gr1	0.891	0.418667	0.549895	0.534633	0.996	0.686648	0.640857	0.707333
+5.5cd8+5.0cd4+2.0cd11b_gr1	0.891	0.418667	0.549895	0.534633	0.996	0.686648	0.640857	0.707333
+4.0cd8+3.0cd4-2.5cd11b_gr1	0.770576	0.805667	0.770101	0.6847	0.608667	0.608529	0.731762	0.707167
-6.0cd8-3.0cd4+2.0cd11b_gr1	0.80531	0.7465	0.749451	0.651367	0.667667	0.621367	0.718857	0.707083
-3.0cd8-1.5cd4+1.0cd11b_gr1	0.80531	0.7465	0.749451	0.651367	0.667667	0.621367	0.718857	0.707083
+3.0cd8+1.5cd4-1.0cd11b_gr1	0.80531	0.7465	0.749451	0.651367	0.667667	0.621367	0.718857	0.707083
-4.0cd8-2.0cd4+5.0cd11b_gr1	0.808176	0.723167	0.740269	0.613867	0.691	0.619995	0.712619	0.707083
-3.5cd8-4.0cd4+0.5cd11b_gr1	0.8494	0.5885	0.667908	0.585657	0.825667	0.6604	0.679905	0.707083
-2.0cd8-1.0cd4+2.5cd11b_gr1	0.808176	0.723167	0.740269	0.613867	0.691	0.619995	0.712619	0.707083
+2.0cd8+1.0cd4-2.5cd11b_gr1	0.808176	0.723167	0.740269	0.613867	0.691	0.619995	0.712619	0.707083
+3.5cd8+4.0cd4-0.5cd11b_gr1	0.8494	0.5885	0.667908	0.585657	0.825667	0.6604	0.679905	0.707083
+4.0cd8+2.0cd4-5.0cd11b_gr1	0.808176	0.723167	0.740269	0.613867	0.691	0.619995	0.712619	0.707083
-6.0cd8-3.5cd4+5.0cd11b_gr1	0.821233	0.718167	0.738143	0.613333	0.695667	0.61679	0.71081	0.706917
-5.0cd8-3.5cd4+5.5cd11b_gr1	0.776867	0.766333	0.752671	0.658167	0.647	0.618998	0.720905	0.706667
+5.0cd8+3.5cd4-5.5cd11b_gr1	0.776867	0.766333	0.752671	0.658167	0.647	0.618998	0.720905	0.706667
-4.0cd8-3.0cd4+2.5cd11b_gr1	0.770076	0.804667	0.769267	0.684167	0.608667	0.608195	0.73119	0.706667
-6.0cd8-3.0cd4+4.5cd11b_gr1	0.819019	0.707167	0.729079	0.603533	0.705	0.615857	0.706667	0.706083
-4.0cd8-2.0cd4+3.0cd11b_gr1	0.819019	0.707167	0.729079	0.603533	0.705	0.615857	0.706667	0.706083
-2.0cd8-1.0cd4+1.5cd11b_gr1	0.819019	0.707167	0.729079	0.603533	0.705	0.615857	0.706667	0.706083
+2.0cd8+1.0cd4-1.5cd11b_gr1	0.819019	0.707167	0.729079	0.603533	0.705	0.615857	0.706667	0.706083
+4.0cd8+2.0cd4-3.0cd11b_gr1	0.819019	0.707167	0.729079	0.603533	0.705	0.615857	0.706667	0.706083
-4.0cd8-3.5cd4-1.5cd11b_gr1	0.892	0.413167	0.545343	0.533667	0.998667	0.686638	0.638857	0.705917
+4.0cd8+3.5cd4+1.5cd11b_gr1	0.892	0.413167	0.545343	0.533667	0.998667	0.686638	0.638857	0.705917
+1.5cd8+0.5cd4-1.0cd11b_gr1	0.793719	0.781167	0.767838	0.6329	0.630667	0.600271	0.724333	0.705917
+3.0cd8+1.0cd4-2.0cd11b_gr1	0.793719	0.781167	0.767838	0.6329	0.630667	0.600271	0.724333	0.705917
+4.5cd8+1.5cd4-3.0cd11b_gr1	0.793719	0.781167	0.767838	0.6329	0.630667	0.600271	0.724333	0.705917
-3.0cd8-3.5cd4+0.5cd11b_gr1	0.849067	0.5855	0.665165	0.584057	0.825667	0.659167	0.678	0.705583
+3.0cd8+3.5cd4-0.5cd11b_gr1	0.849067	0.5855	0.665165	0.584057	0.825667	0.659167	0.678	0.705583
-5.5cd8-6.0cd4+3.0cd11b_gr1	0.781652	0.739667	0.735331	0.654567	0.67	0.624871	0.712381	0.704833
-5.0cd8-2.5cd4+3.0cd11b_gr1	0.821362	0.704167	0.727986	0.601467	0.705	0.6143	0.705524	0.704583
-4.0cd8-2.0cd4+2.5cd11b_gr1	0.821362	0.704167	0.727986	0.601467	0.705	0.6143	0.705524	0.704583
+4.0cd8+2.0cd4-2.5cd11b_gr1	0.821362	0.704167	0.727986	0.601467	0.705	0.6143	0.705524	0.704583
+5.0cd8+2.5cd4-3.0cd11b_gr1	0.821362	0.704167	0.727986	0.601467	0.705	0.6143	0.705524	0.704583
-3.5cd8-0.5cd4+5.0cd11b_gr1	0.788467	0.7595	0.757132	0.641133	0.649333	0.619229	0.719333	0.704417
+3.5cd8+0.5cd4-5.0cd11b_gr1	0.788467	0.7595	0.757132	0.641133	0.649333	0.619229	0.719333	0.704417
-4.5cd8-6.0cd4+0.5cd11b_gr1	0.8312	0.617833	0.684754	0.593824	0.791	0.653838	0.685095	0.704417
-4.5cd8-2.0cd4+3.0cd11b_gr1	0.820652	0.705167	0.728898	0.604733	0.703667	0.616343	0.705095	0.704417
+4.5cd8+2.0cd4-3.0cd11b_gr1	0.820652	0.705167	0.728898	0.604733	0.703667	0.616343	0.705095	0.704417
-3.5cd8-1.0cd4+2.0cd11b_gr1	0.788586	0.789	0.765996	0.648167	0.619667	0.596171	0.724762	0.704333
+3.5cd8+1.0cd4-2.0cd11b_gr1	0.788586	0.789	0.765996	0.648167	0.619667	0.596171	0.724762	0.704333
-5.5cd8-4.5cd4-2.0cd11b_gr1	0.890167	0.413667	0.544848	0.531133	0.994667	0.683519	0.637286	0.704167
+5.5cd8+4.5cd4+2.0cd11b_gr1	0.890167	0.413667	0.544848	0.531133	0.994667	0.683519	0.637286	0.704167
-4.5cd8-3.5cd4-1.5cd11b_gr1	0.89	0.414167	0.545286	0.530667	0.994	0.683043	0.637286	0.704083
+2.5cd8+2.0cd4-2.0cd11b_gr1	0.770243	0.8095	0.766164	0.686067	0.598667	0.59849	0.729429	0.704083
+4.5cd8+3.5cd4+1.5cd11b_gr1	0.89	0.414167	0.545286	0.530667	0.994	0.683043	0.637286	0.704083
+5.0cd8+4.0cd4-4.0cd11b_gr1	0.770243	0.8095	0.766164	0.686067	0.598667	0.59849	0.729429	0.704083
-6.0cd8-2.5cd4+4.0cd11b_gr1	0.816819	0.704167	0.727417	0.6043	0.703667	0.61599	0.704429	0.703917
+4.0cd8+2.5cd4-6.0cd11b_gr1	0.80021	0.734	0.745948	0.6273	0.673667	0.620467	0.711619	0.703833
-5.0cd8-4.0cd4+4.0cd11b_gr1	0.769243	0.8075	0.764497	0.685	0.598667	0.597824	0.728286	0.703083
-2.5cd8-2.0cd4+2.0cd11b_gr1	0.769243	0.8075	0.764497	0.685	0.598667	0.597824	0.728286	0.703083
-3.5cd8-0.5cd4+1.5cd11b_gr1	0.816595	0.682	0.713662	0.61409	0.723333	0.62981	0.697952	0.702667
+3.5cd8+0.5cd4-1.5cd11b_gr1	0.816595	0.682	0.713662	0.61409	0.723333	0.62981	0.697952	0.702667
-6.0cd8-1.0cd4+0.5cd11b_gr1	0.828343	0.643167	0.698815	0.597333	0.761	0.64591	0.690714	0.702083
-2.0cd8-1.5cd4+5.5cd11b_gr1	0.78591	0.676	0.706623	0.618667	0.727667	0.641817	0.696952	0.701833
+2.0cd8+1.5cd4-5.5cd11b_gr1	0.78591	0.676	0.706623	0.618667	0.727667	0.641817	0.696952	0.701833
-5.0cd8-6.0cd4-1.5cd11b_gr1	0.894467	0.429167	0.556295	0.529529	0.974	0.675267	0.638048	0.701583
-3.0cd8-1.5cd4+4.5cd11b_gr1	0.812033	0.6805	0.716846	0.603667	0.722333	0.630814	0.697095	0.701417
-2.0cd8-1.0cd4+3.0cd11b_gr1	0.812033	0.6805	0.716846	0.603667	0.722333	0.630814	0.697095	0.701417
-1.0cd8-0.5cd4+1.5cd11b_gr1	0.812033	0.6805	0.716846	0.603667	0.722333	0.630814	0.697095	0.701417
+1.0cd8+0.5cd4-1.5cd11b_gr1	0.812033	0.6805	0.716846	0.603667	0.722333	0.630814	0.697095	0.701417
+2.0cd8+1.0cd4-3.0cd11b_gr1	0.812033	0.6805	0.716846	0.603667	0.722333	0.630814	0.697095	0.701417
+3.0cd8+1.5cd4-4.5cd11b_gr1	0.812033	0.6805	0.716846	0.603667	0.722333	0.630814	0.697095	0.701417
+4.0cd8+2.0cd4-6.0cd11b_gr1	0.812033	0.6805	0.716846	0.603667	0.722333	0.630814	0.697095	0.701417
-6.0cd8-2.0cd4+1.0cd11b_gr1	0.836243	0.652333	0.700923	0.5732	0.750333	0.621662	0.687095	0.701333
-3.0cd8-1.0cd4+0.5cd11b_gr1	0.836243	0.652333	0.700923	0.5732	0.750333	0.621662	0.687095	0.701333
-6.0cd8-4.5cd4+4.0cd11b_gr1	0.76851	0.804667	0.762101	0.680767	0.597667	0.595638	0.726333	0.701167
-5.0cd8-5.0cd4+3.0cd11b_gr1	0.775933	0.732	0.731216	0.657067	0.670333	0.627667	0.709	0.701167
-2.5cd8-2.5cd4+1.5cd11b_gr1	0.775933	0.732	0.731216	0.657067	0.670333	0.627667	0.709	0.701167
+2.5cd8+2.5cd4-1.5cd11b_gr1	0.775933	0.732	0.731216	0.657067	0.670333	0.627667	0.709	0.701167
+5.0cd8+5.0cd4-3.0cd11b_gr1	0.775933	0.732	0.731216	0.657067	0.670333	0.627667	0.709	0.701167
+3.0cd8+1.0cd4-0.5cd11b_gr1	0.835743	0.652333	0.700623	0.571867	0.749	0.620329	0.686524	0.700667
-5.5cd8-5.5cd4+3.5cd11b_gr1	0.775	0.7325	0.731044	0.656733	0.668333	0.626286	0.708381	0.700417
+5.5cd8+5.5cd4-3.5cd11b_gr1	0.775	0.7325	0.731044	0.656733	0.668333	0.626286	0.708381	0.700417
-6.0cd8-0.5cd4+5.5cd11b_gr1	0.792867	0.736333	0.741319	0.631067	0.664333	0.614914	0.708952	0.700333
-5.5cd8-3.0cd4+4.0cd11b_gr1	0.817943	0.695	0.721839	0.596267	0.705667	0.61271	0.700429	0.700333
+5.5cd8+3.0cd4-4.0cd11b_gr1	0.817943	0.695	0.721839	0.596267	0.705667	0.61271	0.700429	0.700333
-5.5cd8-2.0cd4+1.0cd11b_gr1	0.796662	0.755167	0.743378	0.649033	0.645	0.602952	0.712429	0.700083
+5.5cd8+2.0cd4-1.0cd11b_gr1	0.796662	0.755167	0.743378	0.649033	0.645	0.602952	0.712429	0.700083
-4.5cd8-2.5cd4+5.5cd11b_gr1	0.799276	0.724167	0.73687	0.6143	0.675667	0.61267	0.707286	0.699917
+4.5cd8+2.5cd4-5.5cd11b_gr1	0.799276	0.724167	0.73687	0.6143	0.675667	0.61267	0.707286	0.699917
-6.0cd8-1.0cd4+4.0cd11b_gr1	0.784533	0.744667	0.740565	0.640633	0.654	0.612543	0.709476	0.699333
-3.0cd8-0.5cd4+2.0cd11b_gr1	0.784533	0.744667	0.740565	0.640633	0.654	0.612543	0.709476	0.699333
+3.0cd8+0.5cd4-2.0cd11b_gr1	0.784533	0.744667	0.740565	0.640633	0.654	0.612543	0.709476	0.699333
-3.5cd8-1.5cd4+5.0cd11b_gr1	0.812733	0.673833	0.711519	0.593733	0.724333	0.6253	0.693429	0.699083
+3.5cd8+1.5cd4-5.0cd11b_gr1	0.812733	0.673833	0.711519	0.593733	0.724333	0.6253	0.693429	0.699083
-4.5cd8-2.5cd4+1.0cd11b_gr1	0.805167	0.704833	0.724315	0.593233	0.693	0.608413	0.699476	0.698917
+4.5cd8+2.5cd4-1.0cd11b_gr1	0.805167	0.704833	0.724315	0.593233	0.693	0.608413	0.699476	0.698917
-5.0cd8-5.0cd4+1.0cd11b_gr1	0.840486	0.594	0.667454	0.572457	0.803667	0.644343	0.674476	0.698833
-2.5cd8-2.5cd4+0.5cd11b_gr1	0.840486	0.594	0.667454	0.572457	0.803667	0.644343	0.674476	0.698833
+2.5cd8+2.5cd4-0.5cd11b_gr1	0.840486	0.594	0.667454	0.572457	0.803667	0.644343	0.674476	0.698833
+5.0cd8+5.0cd4-1.0cd11b_gr1	0.840486	0.594	0.667454	0.572457	0.803667	0.644343	0.674476	0.698833
-3.5cd8-2.0cd4+2.0cd11b_gr1	0.785262	0.777333	0.754086	0.655	0.62	0.593333	0.719667	0.698667
+3.5cd8+2.0cd4-2.0cd11b_gr1	0.785262	0.777333	0.754086	0.655	0.62	0.593333	0.719667	0.698667
-5.0cd8-2.0cd4+3.0cd11b_gr1	0.812562	0.712667	0.729548	0.598033	0.684	0.603452	0.702476	0.698333
-2.5cd8-1.0cd4+1.5cd11b_gr1	0.812562	0.712667	0.729548	0.598033	0.684	0.603452	0.702476	0.698333
+2.5cd8+1.0cd4-1.5cd11b_gr1	0.812562	0.712667	0.729548	0.598033	0.684	0.603452	0.702476	0.698333
+5.0cd8+2.0cd4-3.0cd11b_gr1	0.812562	0.712667	0.729548	0.598033	0.684	0.603452	0.702476	0.698333
-6.0cd8-5.5cd4+1.0cd11b_gr1	0.831505	0.632	0.689385	0.557624	0.764333	0.623433	0.682571	0.698167
-5.0cd8-0.5cd4+5.5cd11b_gr1	0.794	0.726833	0.737292	0.619933	0.669333	0.613305	0.705429	0.698083
-4.5cd8-0.5cd4+5.0cd11b_gr1	0.794	0.726833	0.737292	0.619933	0.669333	0.613305	0.705429	0.698083
-4.0cd8-0.5cd4+4.5cd11b_gr1	0.794	0.726833	0.737292	0.619933	0.669333	0.613305	0.705429	0.698083
-3.5cd8-0.5cd4+4.0cd11b_gr1	0.794	0.726833	0.737292	0.619933	0.669333	0.613305	0.705429	0.698083
+3.5cd8+0.5cd4-4.0cd11b_gr1	0.794	0.726833	0.737292	0.619933	0.669333	0.613305	0.705429	0.698083
+4.0cd8+0.5cd4-4.5cd11b_gr1	0.794	0.726833	0.737292	0.619933	0.669333	0.613305	0.705429	0.698083
+4.5cd8+0.5cd4-5.0cd11b_gr1	0.794	0.726833	0.737292	0.619933	0.669333	0.613305	0.705429	0.698083
-3.5cd8-4.5cd4-1.0cd11b_gr1	0.890467	0.421833	0.549114	0.525662	0.974	0.672357	0.633762	0.697917
+3.5cd8+4.5cd4+1.0cd11b_gr1	0.890467	0.421833	0.549114	0.525662	0.974	0.672357	0.633762	0.697917
-5.5cd8-3.0cd4+3.5cd11b_gr1	0.813586	0.7035	0.725081	0.5953	0.691667	0.605314	0.700476	0.697583
+5.5cd8+3.0cd4-3.5cd11b_gr1	0.813586	0.7035	0.725081	0.5953	0.691667	0.605314	0.700476	0.697583
-5.5cd8-5.5cd4+5.5cd11b_gr1	0.759762	0.773667	0.745873	0.665233	0.621	0.609381	0.716095	0.697333
-5.0cd8-5.0cd4+5.0cd11b_gr1	0.759762	0.773667	0.745873	0.665233	0.621	0.609381	0.716095	0.697333
-4.5cd8-4.5cd4+4.5cd11b_gr1	0.759762	0.773667	0.745873	0.665233	0.621	0.609381	0.716095	0.697333
-4.0cd8-4.0cd4+4.0cd11b_gr1	0.759762	0.773667	0.745873	0.665233	0.621	0.609381	0.716095	0.697333
-3.5cd8-3.5cd4+3.5cd11b_gr1	0.759762	0.773667	0.745873	0.665233	0.621	0.609381	0.716095	0.697333
-3.0cd8-3.0cd4+3.0cd11b_gr1	0.759762	0.773667	0.745873	0.665233	0.621	0.609381	0.716095	0.697333
-2.5cd8-2.5cd4+2.5cd11b_gr1	0.759762	0.773667	0.745873	0.665233	0.621	0.609381	0.716095	0.697333
-2.0cd8-2.0cd4+2.0cd11b_gr1	0.759762	0.773667	0.745873	0.665233	0.621	0.609381	0.716095	0.697333
-1.5cd8-1.5cd4+1.5cd11b_gr1	0.759762	0.773667	0.745873	0.665233	0.621	0.609381	0.716095	0.697333
-1.0cd8-1.0cd4+1.0cd11b_gr1	0.759762	0.773667	0.745873	0.665233	0.621	0.609381	0.716095	0.697333
-0.5cd8-0.5cd4+0.5cd11b_gr1	0.759762	0.773667	0.745873	0.665233	0.621	0.609381	0.716095	0.697333
+0.5cd8+0.5cd4-0.5cd11b_gr1	0.759762	0.773667	0.745873	0.665233	0.621	0.609381	0.716095	0.697333
+1.0cd8+1.0cd4-1.0cd11b_gr1	0.759762	0.773667	0.745873	0.665233	0.621	0.609381	0.716095	0.697333
+1.5cd8+1.5cd4-1.5cd11b_gr1	0.759762	0.773667	0.745873	0.665233	0.621	0.609381	0.716095	0.697333
+2.0cd8+2.0cd4-2.0cd11b_gr1	0.759762	0.773667	0.745873	0.665233	0.621	0.609381	0.716095	0.697333
+2.5cd8+2.5cd4-2.5cd11b_gr1	0.759762	0.773667	0.745873	0.665233	0.621	0.609381	0.716095	0.697333
+3.0cd8+3.0cd4-3.0cd11b_gr1	0.759762	0.773667	0.745873	0.665233	0.621	0.609381	0.716095	0.697333
+3.5cd8+3.5cd4-3.5cd11b_gr1	0.759762	0.773667	0.745873	0.665233	0.621	0.609381	0.716095	0.697333
+4.0cd8+4.0cd4-4.0cd11b_gr1	0.759762	0.773667	0.745873	0.665233	0.621	0.609381	0.716095	0.697333
+4.5cd8+4.5cd4-4.5cd11b_gr1	0.759762	0.773667	0.745873	0.665233	0.621	0.609381	0.716095	0.697333
+5.0cd8+5.0cd4-5.0cd11b_gr1	0.759762	0.773667	0.745873	0.665233	0.621	0.609381	0.716095	0.697333
+5.5cd8+5.5cd4-5.5cd11b_gr1	0.759762	0.773667	0.745873	0.665233	0.621	0.609381	0.716095	0.697333
-6.0cd8-3.5cd4+4.5cd11b_gr1	0.812367	0.6985	0.722005	0.6001	0.695667	0.60879	0.699238	0.697083
-6.0cd8-3.5cd4+4.0cd11b_gr1	0.804762	0.724833	0.735197	0.601033	0.669333	0.599395	0.70519	0.697083
-5.0cd8-2.0cd4+4.5cd11b_gr1	0.799438	0.734667	0.740745	0.6075	0.659	0.59819	0.705952	0.696833
+5.0cd8+2.0cd4-4.5cd11b_gr1	0.799438	0.734667	0.740745	0.6075	0.659	0.59819	0.705952	0.696833
-4.0cd8-0.5cd4+2.5cd11b_gr1	0.786167	0.751667	0.746822	0.633667	0.642	0.606014	0.709238	0.696833
+4.0cd8+0.5cd4-2.5cd11b_gr1	0.786167	0.751667	0.746822	0.633667	0.642	0.606014	0.709238	0.696833
-5.0cd8-4.5cd4+1.0cd11b_gr1	0.833114	0.634333	0.691824	0.553724	0.759	0.619752	0.682524	0.696667
+5.0cd8+4.5cd4-1.0cd11b_gr1	0.833114	0.634333	0.691824	0.553724	0.759	0.619752	0.682524	0.696667
-5.0cd8-2.0cd4+5.5cd11b_gr1	0.7936	0.723667	0.735095	0.614967	0.669667	0.60921	0.704571	0.696667
-4.5cd8-3.5cd4+5.5cd11b_gr1	0.754967	0.807333	0.763833	0.674167	0.586	0.594822	0.724476	0.696667
-4.5cd8-0.5cd4+5.5cd11b_gr1	0.793333	0.724	0.734625	0.618633	0.669333	0.6122	0.703476	0.696667
+4.5cd8+0.5cd4-5.5cd11b_gr1	0.793333	0.724	0.734625	0.618633	0.669333	0.6122	0.703476	0.696667
+4.5cd8+3.5cd4-5.5cd11b_gr1	0.754967	0.807333	0.763833	0.674167	0.586	0.594822	0.724476	0.696667
+5.0cd8+0.5cd4-6.0cd11b_gr1	0.793333	0.724	0.734625	0.618633	0.669333	0.6122	0.703476	0.696667
+5.0cd8+2.0cd4-5.5cd11b_gr1	0.7936	0.723667	0.735095	0.614967	0.669667	0.60921	0.704571	0.696667
-5.5cd8-6.0cd4+1.5cd11b_gr1	0.840476	0.588833	0.663107	0.570724	0.804333	0.643081	0.671571	0.696583
-5.0cd8-5.5cd4+1.5cd11b_gr1	0.840476	0.588833	0.663107	0.570724	0.804333	0.643081	0.671571	0.696583
-3.5cd8-4.0cd4+1.0cd11b_gr1	0.840476	0.588833	0.663107	0.570724	0.804333	0.643081	0.671571	0.696583
+3.5cd8+4.0cd4-1.0cd11b_gr1	0.840476	0.588833	0.663107	0.570724	0.804333	0.643081	0.671571	0.696583
+5.0cd8+5.5cd4-1.5cd11b_gr1	0.840476	0.588833	0.663107	0.570724	0.804333	0.643081	0.671571	0.696583
-5.5cd8-6.0cd4+1.0cd11b_gr1	0.840643	0.588833	0.663123	0.570057	0.804333	0.642757	0.671476	0.696583
-5.0cd8-5.5cd4+1.0cd11b_gr1	0.840643	0.588833	0.663123	0.570057	0.804333	0.642757	0.671476	0.696583
-4.5cd8-1.0cd4+5.5cd11b_gr1	0.799633	0.668167	0.703271	0.6068	0.725	0.6326	0.690619	0.696583
-2.5cd8-0.5cd4+3.0cd11b_gr1	0.799633	0.668167	0.703271	0.6068	0.725	0.6326	0.690619	0.696583
+2.5cd8+0.5cd4-3.0cd11b_gr1	0.799633	0.668167	0.703271	0.6068	0.725	0.6326	0.690619	0.696583
+4.5cd8+1.0cd4-5.5cd11b_gr1	0.799633	0.668167	0.703271	0.6068	0.725	0.6326	0.690619	0.696583
+5.0cd8+1.0cd4-6.0cd11b_gr1	0.799633	0.668167	0.703271	0.6068	0.725	0.6326	0.690619	0.696583
+5.0cd8+5.5cd4-1.0cd11b_gr1	0.840643	0.588833	0.663123	0.570057	0.804333	0.642757	0.671476	0.696583
-5.0cd8-1.5cd4+5.0cd11b_gr1	0.7952	0.720167	0.73436	0.616267	0.672667	0.613367	0.703571	0.696417
+5.0cd8+1.5cd4-5.0cd11b_gr1	0.7952	0.720167	0.73436	0.616267	0.672667	0.613367	0.703571	0.696417
-6.0cd8-2.5cd4+5.5cd11b_gr1	0.797448	0.738833	0.74126	0.601067	0.654	0.592508	0.706571	0.696417
-4.5cd8-1.0cd4+0.5cd11b_gr1	0.8221	0.630333	0.687206	0.5935	0.762	0.642195	0.682714	0.696167
+4.5cd8+1.0cd4-0.5cd11b_gr1	0.8221	0.630333	0.687206	0.5935	0.762	0.642195	0.682714	0.696167
-4.0cd8-3.5cd4+4.5cd11b_gr1	0.778886	0.762333	0.741409	0.656167	0.63	0.603833	0.712333	0.696167
+4.0cd8+3.5cd4-4.5cd11b_gr1	0.778886	0.762333	0.741409	0.656167	0.63	0.603833	0.712333	0.696167
+1.5cd8+1.5cd4+0.5cd11b_gr1	0.8723	0.472833	0.588738	0.535905	0.919333	0.665703	0.643619	0.696083
+3.0cd8+3.0cd4+1.0cd11b_gr1	0.8723	0.472833	0.588738	0.535905	0.919333	0.665703	0.643619	0.696083
+4.5cd8+4.5cd4+1.5cd11b_gr1	0.8723	0.472833	0.588738	0.535905	0.919333	0.665703	0.643619	0.696083
+5.5cd8+4.0cd4-3.5cd11b_gr1	0.765043	0.7925	0.75437	0.673	0.599667	0.593295	0.719619	0.696083
-4.0cd8-3.5cd4+0.5cd11b_gr1	0.832638	0.634167	0.69085	0.55249	0.757667	0.617914	0.681048	0.695917
+4.0cd8+3.5cd4-0.5cd11b_gr1	0.832638	0.634167	0.69085	0.55249	0.757667	0.617914	0.681048	0.695917
-5.5cd8-0.5cd4+5.0cd11b_gr1	0.790367	0.727333	0.736181	0.6224	0.664333	0.612181	0.703667	0.695833
+5.5cd8+0.5cd4-5.0cd11b_gr1	0.790367	0.727333	0.736181	0.6224	0.664333	0.612181	0.703667	0.695833
-4.5cd8-2.5cd4+2.5cd11b_gr1	0.793986	0.745667	0.742793	0.6256	0.645667	0.598476	0.709	0.695667
-4.0cd8-1.5cd4+4.0cd11b_gr1	0.7946	0.722333	0.735398	0.612	0.669	0.6095	0.703857	0.695667
+4.0cd8+1.5cd4-4.0cd11b_gr1	0.7946	0.722333	0.735398	0.612	0.669	0.6095	0.703857	0.695667
+4.5cd8+2.5cd4-2.5cd11b_gr1	0.793986	0.745667	0.742793	0.6256	0.645667	0.598476	0.709	0.695667
-6.0cd8-5.5cd4+3.5cd11b_gr1	0.771567	0.728667	0.727135	0.643233	0.662	0.617371	0.703952	0.695333
-3.5cd8-4.0cd4+5.5cd11b_gr1	0.754448	0.804667	0.759216	0.669667	0.586	0.591308	0.720905	0.695333
+3.5cd8+4.0cd4-5.5cd11b_gr1	0.754448	0.804667	0.759216	0.669667	0.586	0.591308	0.720905	0.695333
-5.5cd8-2.0cd4+5.5cd11b_gr1	0.7916	0.721333	0.733932	0.611767	0.669	0.609262	0.70319	0.695167
+5.5cd8+2.0cd4-5.5cd11b_gr1	0.7916	0.721333	0.733932	0.611767	0.669	0.609262	0.70319	0.695167
-5.5cd8-4.0cd4+3.5cd11b_gr1	0.764043	0.7905	0.752704	0.671933	0.599667	0.592629	0.718476	0.695083
-5.0cd8-1.0cd4+5.5cd11b_gr1	0.798967	0.670667	0.704119	0.602833	0.719	0.627924	0.689333	0.694833
-3.5cd8-4.0cd4-1.0cd11b_gr1	0.885967	0.430333	0.553797	0.519962	0.959333	0.66379	0.632	0.694833
-3.5cd8-2.0cd4+4.0cd11b_gr1	0.792333	0.724667	0.735162	0.617633	0.665	0.609041	0.703762	0.694833
+3.5cd8+2.0cd4-4.0cd11b_gr1	0.792333	0.724667	0.735162	0.617633	0.665	0.609041	0.703762	0.694833
+3.5cd8+4.0cd4+1.0cd11b_gr1	0.885967	0.430333	0.553797	0.519962	0.959333	0.66379	0.632	0.694833
+5.0cd8+1.0cd4-5.5cd11b_gr1	0.798967	0.670667	0.704119	0.602833	0.719	0.627924	0.689333	0.694833
-5.0cd8-4.5cd4+3.0cd11b_gr1	0.773352	0.736667	0.731431	0.638267	0.651	0.609562	0.704571	0.693833
+5.0cd8+4.5cd4-3.0cd11b_gr1	0.773352	0.736667	0.731431	0.638267	0.651	0.609562	0.704571	0.693833
-6.0cd8-4.0cd4+3.5cd11b_gr1	0.769262	0.777	0.74938	0.653833	0.610333	0.592305	0.714333	0.693667
-5.0cd8-3.0cd4+4.0cd11b_gr1	0.7909	0.740167	0.741857	0.613167	0.647	0.597424	0.706524	0.693583
-2.5cd8-1.5cd4+2.0cd11b_gr1	0.7909	0.740167	0.741857	0.613167	0.647	0.597424	0.706524	0.693583
+2.5cd8+1.5cd4-2.0cd11b_gr1	0.7909	0.740167	0.741857	0.613167	0.647	0.597424	0.706524	0.693583
+5.0cd8+3.0cd4-4.0cd11b_gr1	0.7909	0.740167	0.741857	0.613167	0.647	0.597424	0.706524	0.693583
-4.5cd8-6.0cd4-1.5cd11b_gr1	0.8838	0.4255	0.548643	0.521962	0.961333	0.664605	0.630952	0.693417
-3.0cd8-4.0cd4-1.0cd11b_gr1	0.8838	0.4255	0.548643	0.521962	0.961333	0.664605	0.630952	0.693417
-1.5cd8-2.0cd4-0.5cd11b_gr1	0.8838	0.4255	0.548643	0.521962	0.961333	0.664605	0.630952	0.693417
+1.5cd8+2.0cd4+0.5cd11b_gr1	0.8838	0.4255	0.548643	0.521962	0.961333	0.664605	0.630952	0.693417
+3.0cd8+4.0cd4+1.0cd11b_gr1	0.8838	0.4255	0.548643	0.521962	0.961333	0.664605	0.630952	0.693417
-4.0cd8-1.5cd4+4.5cd11b_gr1	0.7928	0.724667	0.734825	0.610267	0.661667	0.603938	0.702	0.693167
+4.0cd8+1.5cd4-4.5cd11b_gr1	0.7928	0.724667	0.734825	0.610267	0.661667	0.603938	0.702	0.693167
+5.5cd8+2.0cd4-6.0cd11b_gr1	0.7928	0.724667	0.734825	0.610267	0.661667	0.603938	0.702	0.693167
-6.0cd8-2.0cd4+4.0cd11b_gr1	0.787019	0.7555	0.748719	0.612333	0.630667	0.588495	0.708667	0.693083
-4.5cd8-5.5cd4-1.5cd11b_gr1	0.8709	0.4745	0.587273	0.538362	0.911667	0.661552	0.642952	0.693083
-4.5cd8-1.5cd4+3.0cd11b_gr1	0.787019	0.7555	0.748719	0.612333	0.630667	0.588495	0.708667	0.693083
-3.0cd8-1.0cd4+2.0cd11b_gr1	0.787019	0.7555	0.748719	0.612333	0.630667	0.588495	0.708667	0.693083
-1.5cd8-0.5cd4+1.0cd11b_gr1	0.787019	0.7555	0.748719	0.612333	0.630667	0.588495	0.708667	0.693083
+4.5cd8+5.5cd4+1.5cd11b_gr1	0.8709	0.4745	0.587273	0.538362	0.911667	0.661552	0.642952	0.693083
-5.0cd8-1.0cd4+2.5cd11b_gr1	0.808986	0.700167	0.717846	0.5969	0.685667	0.601248	0.69281	0.692917
+5.0cd8+1.0cd4-2.5cd11b_gr1	0.808986	0.700167	0.717846	0.5969	0.685667	0.601248	0.69281	0.692917
-5.5cd8-5.0cd4+0.5cd11b_gr1	0.837862	0.598	0.669081	0.55449	0.787667	0.629027	0.670952	0.692833
-5.0cd8-4.5cd4+0.5cd11b_gr1	0.837862	0.598	0.669081	0.55449	0.787667	0.629027	0.670952	0.692833
+5.0cd8+4.5cd4-0.5cd11b_gr1	0.837862	0.598	0.669081	0.55449	0.787667	0.629027	0.670952	0.692833
+5.5cd8+5.0cd4-0.5cd11b_gr1	0.837862	0.598	0.669081	0.55449	0.787667	0.629027	0.670952	0.692833
+4.5cd8+1.0cd4-2.5cd11b_gr1	0.770381	0.785333	0.750966	0.646667	0.600333	0.581419	0.713333	0.692833
-4.5cd8-1.0cd4+2.5cd11b_gr1	0.770214	0.784833	0.750609	0.646333	0.600333	0.581229	0.713048	0.692583
+5.0cd8+3.5cd4-3.0cd11b_gr1	0.76791	0.7715	0.745996	0.658533	0.613333	0.5948	0.712238	0.692417
-3.5cd8-2.0cd4+4.5cd11b_gr1	0.790443	0.724167	0.733942	0.608967	0.660667	0.603984	0.70181	0.692417
+3.5cd8+2.0cd4-4.5cd11b_gr1	0.790443	0.724167	0.733942	0.608967	0.660667	0.603984	0.70181	0.692417
-5.0cd8-5.5cd4+2.5cd11b_gr1	0.7899	0.698	0.714259	0.622233	0.686667	0.613905	0.692619	0.692333
+5.0cd8+5.5cd4-2.5cd11b_gr1	0.7899	0.698	0.714259	0.622233	0.686667	0.613905	0.692619	0.692333
-5.5cd8-3.0cd4+5.5cd11b_gr1	0.7896	0.728667	0.734565	0.613233	0.656	0.600765	0.701238	0.692333
+5.5cd8+3.0cd4-5.5cd11b_gr1	0.7896	0.728667	0.734565	0.613233	0.656	0.600765	0.701238	0.692333
-5.0cd8-1.0cd4+0.5cd11b_gr1	0.819267	0.632333	0.686856	0.5852	0.752	0.633367	0.680286	0.692167
-2.0cd8-6.0cd4-0.5cd11b_gr1	0.871967	0.4775	0.589033	0.533348	0.906667	0.656746	0.640667	0.692083
-5.0cd8-3.5cd4+3.0cd11b_gr1	0.76741	0.7705	0.745162	0.658	0.613333	0.594467	0.711667	0.691917
-3.5cd8-3.0cd4+2.0cd11b_gr1	0.771419	0.732833	0.728577	0.634933	0.651	0.608333	0.702333	0.691917
+3.5cd8+3.0cd4-2.0cd11b_gr1	0.771419	0.732833	0.728577	0.634933	0.651	0.608333	0.702333	0.691917
-4.5cd8-2.5cd4+4.5cd11b_gr1	0.788133	0.730333	0.734898	0.613733	0.653333	0.600098	0.701286	0.691833
+4.5cd8+2.5cd4-4.5cd11b_gr1	0.788133	0.730333	0.734898	0.613733	0.653333	0.600098	0.701286	0.691833
+5.0cd8+1.0cd4-0.5cd11b_gr1	0.818267	0.632333	0.686522	0.5842	0.75	0.632033	0.679619	0.691167
-5.0cd8-6.0cd4+1.5cd11b_gr1	0.827367	0.5855	0.658905	0.574457	0.796667	0.642476	0.667143	0.691083
-5.5cd8-4.5cd4+2.0cd11b_gr1	0.795071	0.706167	0.71879	0.6071	0.675667	0.602781	0.693048	0.690917
+5.5cd8+4.5cd4-2.0cd11b_gr1	0.795071	0.706167	0.71879	0.6071	0.675667	0.602781	0.693048	0.690917
-6.0cd8-5.0cd4+1.5cd11b_gr1	0.818557	0.642333	0.690418	0.566124	0.739333	0.614167	0.678143	0.690833
-4.0cd8-3.5cd4+1.0cd11b_gr1	0.818557	0.642333	0.690418	0.566124	0.739333	0.614167	0.678143	0.690833
-3.5cd8-5.0cd4-1.0cd11b_gr1	0.8798	0.434333	0.552733	0.522429	0.947333	0.657967	0.630333	0.690833
+3.5cd8+5.0cd4+1.0cd11b_gr1	0.8798	0.434333	0.552733	0.522429	0.947333	0.657967	0.630333	0.690833
+4.0cd8+3.5cd4-1.0cd11b_gr1	0.818557	0.642333	0.690418	0.566124	0.739333	0.614167	0.678143	0.690833
-6.0cd8-2.0cd4+3.5cd11b_gr1	0.800462	0.711667	0.725067	0.5921	0.669667	0.5942	0.696857	0.690667
-4.0cd8-4.5cd4+5.5cd11b_gr1	0.752881	0.800833	0.756389	0.6595	0.580333	0.584767	0.716143	0.690583
+4.0cd8+4.5cd4-5.5cd11b_gr1	0.752881	0.800833	0.756389	0.6595	0.580333	0.584767	0.716143	0.690583
-6.0cd8-4.5cd4+2.0cd11b_gr1	0.794205	0.7055	0.718958	0.6073	0.675667	0.603176	0.692667	0.690583
-2.5cd8-2.0cd4+4.0cd11b_gr1	0.766552	0.7435	0.735211	0.634267	0.637667	0.604098	0.70281	0.690583
+2.5cd8+2.0cd4-4.0cd11b_gr1	0.766552	0.7435	0.735211	0.634267	0.637667	0.604098	0.70281	0.690583
-4.0cd8-4.0cd4+4.5cd11b_gr1	0.778386	0.746833	0.734336	0.6392	0.634	0.599348	0.703667	0.690417
+4.0cd8+4.0cd4-4.5cd11b_gr1	0.778386	0.746833	0.734336	0.6392	0.634	0.599348	0.703667	0.690417
-1.5cd8-5.5cd4-0.5cd11b_gr1	0.871967	0.477	0.588552	0.531414	0.902667	0.654417	0.640381	0.689833
+1.5cd8+5.5cd4+0.5cd11b_gr1	0.871967	0.477	0.588552	0.531414	0.902667	0.654417	0.640381	0.689833
-4.5cd8-2.5cd4-1.0cd11b_gr1	0.879967	0.414667	0.541146	0.518224	0.964667	0.665186	0.62719	0.689667
-4.0cd8-4.5cd4-1.0cd11b_gr1	0.878633	0.424	0.546987	0.514962	0.955333	0.658929	0.62681	0.689667
+4.0cd8+4.5cd4+1.0cd11b_gr1	0.878633	0.424	0.546987	0.514962	0.955333	0.658929	0.62681	0.689667
+4.5cd8+2.5cd4+1.0cd11b_gr1	0.879967	0.414667	0.541146	0.518224	0.964667	0.665186	0.62719	0.689667
-3.0cd8-2.5cd4+4.5cd11b_gr1	0.765752	0.741667	0.733923	0.631433	0.637667	0.603298	0.70181	0.689667
-1.5cd8-1.5cd4+4.0cd11b_gr1	0.77471	0.718333	0.728069	0.6105	0.661	0.608089	0.697381	0.689667
+1.5cd8+1.5cd4-4.0cd11b_gr1	0.77471	0.718333	0.728069	0.6105	0.661	0.608089	0.697381	0.689667
+3.0cd8+2.5cd4-4.5cd11b_gr1	0.765752	0.741667	0.733923	0.631433	0.637667	0.603298	0.70181	0.689667
-5.5cd8-1.0cd4+4.0cd11b_gr1	0.764633	0.780667	0.749402	0.653033	0.598	0.589238	0.711286	0.689333
+5.5cd8+1.0cd4-4.0cd11b_gr1	0.764633	0.780667	0.749402	0.653033	0.598	0.589238	0.711286	0.689333
-3.5cd8-5.5cd4-1.0cd11b_gr1	0.877333	0.432167	0.550971	0.519762	0.946	0.65671	0.628524	0.689083
+3.5cd8+5.5cd4+1.0cd11b_gr1	0.877333	0.432167	0.550971	0.519762	0.946	0.65671	0.628524	0.689083
-6.0cd8-0.5cd4+2.0cd11b_gr1	0.823971	0.648	0.696501	0.567	0.729667	0.615052	0.68	0.688833
-4.5cd8-4.0cd4+5.0cd11b_gr1	0.772552	0.748333	0.732523	0.640567	0.629333	0.598071	0.703333	0.688833
+4.5cd8+4.0cd4-5.0cd11b_gr1	0.772552	0.748333	0.732523	0.640567	0.629333	0.598071	0.703333	0.688833
-4.5cd8-2.0cd4+4.0cd11b_gr1	0.787614	0.733	0.734692	0.5975	0.644333	0.586927	0.698857	0.688667
-3.5cd8-1.5cd4+3.0cd11b_gr1	0.787614	0.733	0.734692	0.5975	0.644333	0.586927	0.698857	0.688667
+3.5cd8+1.5cd4-3.0cd11b_gr1	0.787614	0.733	0.734692	0.5975	0.644333	0.586927	0.698857	0.688667
+4.5cd8+2.0cd4-4.0cd11b_gr1	0.787614	0.733	0.734692	0.5975	0.644333	0.586927	0.698857	0.688667
-6.0cd8-6.0cd4+1.5cd11b_gr1	0.831781	0.592667	0.661385	0.553057	0.783667	0.625081	0.665571	0.688167
-4.0cd8-4.0cd4+1.0cd11b_gr1	0.831781	0.592667	0.661385	0.553057	0.783667	0.625081	0.665571	0.688167
-3.0cd8-4.5cd4-1.0cd11b_gr1	0.8772	0.431	0.550405	0.518962	0.945333	0.656157	0.627762	0.688167
-2.0cd8-2.0cd4+0.5cd11b_gr1	0.831781	0.592667	0.661385	0.553057	0.783667	0.625081	0.665571	0.688167
+2.0cd8+2.0cd4-0.5cd11b_gr1	0.831781	0.592667	0.661385	0.553057	0.783667	0.625081	0.665571	0.688167
+3.0cd8+4.5cd4+1.0cd11b_gr1	0.8772	0.431	0.550405	0.518962	0.945333	0.656157	0.627762	0.688167
+4.0cd8+4.0cd4-1.0cd11b_gr1	0.831781	0.592667	0.661385	0.553057	0.783667	0.625081	0.665571	0.688167
-3.0cd8-2.5cd4+3.0cd11b_gr1	0.801652	0.6895	0.705698	0.609933	0.686333	0.604105	0.688857	0.687917
+3.0cd8+2.5cd4-3.0cd11b_gr1	0.801652	0.6895	0.705698	0.609933	0.686333	0.604105	0.688857	0.687917
-3.5cd8-5.5cd4+5.0cd11b_gr1	0.740048	0.802	0.753195	0.671533	0.573667	0.585138	0.71419	0.687833
+3.5cd8+5.5cd4-5.0cd11b_gr1	0.740048	0.802	0.753195	0.671533	0.573667	0.585138	0.71419	0.687833
-1.5cd8-6.0cd4-0.5cd11b_gr1	0.863967	0.471667	0.582362	0.529005	0.902667	0.65236	0.637095	0.687167
-3.5cd8-3.0cd4+5.0cd11b_gr1	0.753719	0.790667	0.754525	0.635067	0.583	0.576622	0.711952	0.686833
+3.5cd8+3.0cd4-5.0cd11b_gr1	0.753719	0.790667	0.754525	0.635067	0.583	0.576622	0.711952	0.686833
-4.0cd8-5.5cd4+0.5cd11b_gr1	0.8185	0.582333	0.653441	0.572224	0.791	0.6385	0.663095	0.686667
+4.0cd8+5.5cd4-0.5cd11b_gr1	0.8185	0.582333	0.653441	0.572224	0.791	0.6385	0.663095	0.686667
-3.5cd8-2.0cd4+3.5cd11b_gr1	0.779233	0.7435	0.738722	0.6187	0.629667	0.590556	0.701048	0.686583
+3.5cd8+2.0cd4-3.5cd11b_gr1	0.779233	0.7435	0.738722	0.6187	0.629667	0.590556	0.701048	0.686583
-4.5cd8-0.5cd4+3.5cd11b_gr1	0.784533	0.716167	0.724197	0.611433	0.656667	0.600862	0.693524	0.686417
+4.5cd8+0.5cd4-3.5cd11b_gr1	0.784533	0.716167	0.724197	0.611433	0.656667	0.600862	0.693524	0.686417
-4.5cd8-3.5cd4+1.0cd11b_gr1	0.813124	0.639667	0.686232	0.55929	0.733	0.607314	0.674238	0.686333
+4.5cd8+3.5cd4-1.0cd11b_gr1	0.813124	0.639667	0.686232	0.55929	0.733	0.607314	0.674238	0.686333
-5.5cd8-4.5cd4+5.5cd11b_gr1	0.801419	0.709167	0.71942	0.596333	0.663	0.588386	0.692667	0.686083
+5.5cd8+4.5cd4-5.5cd11b_gr1	0.801419	0.709167	0.71942	0.596333	0.663	0.588386	0.692667	0.686083
-4.5cd8-3.5cd4+5.0cd11b_gr1	0.752219	0.805167	0.759261	0.648267	0.567	0.5733	0.715952	0.686083
+4.5cd8+3.5cd4-5.0cd11b_gr1	0.752219	0.805167	0.759261	0.648267	0.567	0.5733	0.715952	0.686083
-3.0cd8-4.5cd4+4.0cd11b_gr1	0.732314	0.793833	0.740511	0.680467	0.578	0.585538	0.710857	0.685917
-6.0cd8-4.0cd4+4.5cd11b_gr1	0.79261	0.7305	0.727215	0.615733	0.640667	0.58349	0.697524	0.685583
-5.5cd8-3.5cd4+4.0cd11b_gr1	0.79261	0.7305	0.727215	0.615733	0.640667	0.58349	0.697524	0.685583
+5.5cd8+3.5cd4-4.0cd11b_gr1	0.79261	0.7305	0.727215	0.615733	0.640667	0.58349	0.697524	0.685583
-3.0cd8-3.0cd4+5.0cd11b_gr1	0.753629	0.74	0.725267	0.63719	0.630333	0.599575	0.698571	0.685167
-1.5cd8-1.5cd4+2.5cd11b_gr1	0.753629	0.74	0.725267	0.63719	0.630333	0.599575	0.698571	0.685167
+1.5cd8+1.5cd4-2.5cd11b_gr1	0.753629	0.74	0.725267	0.63719	0.630333	0.599575	0.698571	0.685167
+3.0cd8+3.0cd4-5.0cd11b_gr1	0.753629	0.74	0.725267	0.63719	0.630333	0.599575	0.698571	0.685167
-5.5cd8-2.5cd4+5.0cd11b_gr1	0.785081	0.733	0.7333	0.588	0.636333	0.578794	0.695905	0.684667
+5.5cd8+2.5cd4-5.0cd11b_gr1	0.785081	0.733	0.7333	0.588	0.636333	0.578794	0.695905	0.684667
-6.0cd8-6.0cd4+5.0cd11b_gr1	0.760229	0.7385	0.721851	0.639	0.630667	0.595981	0.697857	0.684583
-5.5cd8-5.5cd4+4.5cd11b_gr1	0.760229	0.7385	0.721851	0.639	0.630667	0.595981	0.697857	0.684583
-3.0cd8-3.0cd4+2.5cd11b_gr1	0.760229	0.7385	0.721851	0.639	0.630667	0.595981	0.697857	0.684583
+3.0cd8+3.0cd4-2.5cd11b_gr1	0.760229	0.7385	0.721851	0.639	0.630667	0.595981	0.697857	0.684583
+5.5cd8+5.5cd4-4.5cd11b_gr1	0.760229	0.7385	0.721851	0.639	0.630667	0.595981	0.697857	0.684583
-5.0cd8-5.0cd4-2.0cd11b_gr1	0.850167	0.3745	0.501224	0.515281	0.994333	0.670019	0.613381	0.684417
-2.5cd8-2.5cd4-1.0cd11b_gr1	0.850167	0.3745	0.501224	0.515281	0.994333	0.670019	0.613381	0.684417
+2.5cd8+2.5cd4+1.0cd11b_gr1	0.850167	0.3745	0.501224	0.515281	0.994333	0.670019	0.613381	0.684417
+5.0cd8+5.0cd4+2.0cd11b_gr1	0.850167	0.3745	0.501224	0.515281	0.994333	0.670019	0.613381	0.684417
-3.5cd8-3.5cd4+4.0cd11b_gr1	0.769486	0.737667	0.723912	0.632767	0.630667	0.593157	0.696524	0.684167
-2.0cd8-5.0cd4-0.5cd11b_gr1	0.8545	0.472667	0.578789	0.530248	0.895667	0.649356	0.633571	0.684167
+2.0cd8+5.0cd4+0.5cd11b_gr1	0.8545	0.472667	0.578789	0.530248	0.895667	0.649356	0.633571	0.684167
+3.5cd8+3.5cd4-4.0cd11b_gr1	0.769486	0.737667	0.723912	0.632767	0.630667	0.593157	0.696524	0.684167
-6.0cd8-0.5cd4+5.0cd11b_gr1	0.782833	0.7025	0.71641	0.6055	0.665667	0.603338	0.688952	0.684083
-5.5cd8-5.0cd4+3.5cd11b_gr1	0.762176	0.753833	0.735286	0.638533	0.614333	0.588224	0.701857	0.684083
-5.5cd8-0.5cd4+4.5cd11b_gr1	0.782833	0.7025	0.71641	0.6055	0.665667	0.603338	0.688952	0.684083
-4.5cd8-3.0cd4+5.0cd11b_gr1	0.760433	0.7645	0.743298	0.6254	0.603667	0.582251	0.704571	0.684083
-4.0cd8-3.5cd4+2.5cd11b_gr1	0.762176	0.753833	0.735286	0.638533	0.614333	0.588224	0.701857	0.684083
-3.5cd8-2.5cd4+4.0cd11b_gr1	0.760433	0.7645	0.743298	0.6254	0.603667	0.582251	0.704571	0.684083
+3.5cd8+2.5cd4-4.0cd11b_gr1	0.760433	0.7645	0.743298	0.6254	0.603667	0.582251	0.704571	0.684083
+4.0cd8+3.5cd4-2.5cd11b_gr1	0.762176	0.753833	0.735286	0.638533	0.614333	0.588224	0.701857	0.684083
+4.5cd8+3.0cd4-5.0cd11b_gr1	0.760433	0.7645	0.743298	0.6254	0.603667	0.582251	0.704571	0.684083
+5.5cd8+5.0cd4-3.5cd11b_gr1	0.762176	0.753833	0.735286	0.638533	0.614333	0.588224	0.701857	0.684083
-5.5cd8-1.0cd4+3.5cd11b_gr1	0.779543	0.7215	0.722931	0.6135	0.646333	0.5946	0.692571	0.683917
-5.0cd8-4.0cd4+5.0cd11b_gr1	0.794219	0.707167	0.715998	0.593433	0.660667	0.585357	0.690381	0.683917
-2.5cd8-2.0cd4+2.5cd11b_gr1	0.794219	0.707167	0.715998	0.593433	0.660667	0.585357	0.690381	0.683917
-2.5cd8-1.5cd4+3.0cd11b_gr1	0.781333	0.7255	0.730302	0.6057	0.642333	0.591551	0.694524	0.683917
+2.5cd8+1.5cd4-3.0cd11b_gr1	0.781333	0.7255	0.730302	0.6057	0.642333	0.591551	0.694524	0.683917
+2.5cd8+2.0cd4-2.5cd11b_gr1	0.794219	0.707167	0.715998	0.593433	0.660667	0.585357	0.690381	0.683917
+5.0cd8+3.0cd4-6.0cd11b_gr1	0.781333	0.7255	0.730302	0.6057	0.642333	0.591551	0.694524	0.683917
+5.0cd8+4.0cd4-5.0cd11b_gr1	0.794219	0.707167	0.715998	0.593433	0.660667	0.585357	0.690381	0.683917
+5.5cd8+1.0cd4-3.5cd11b_gr1	0.779543	0.7215	0.722931	0.6135	0.646333	0.5946	0.692571	0.683917
-5.5cd8-1.0cd4+2.5cd11b_gr1	0.802638	0.690333	0.709882	0.583867	0.676333	0.590624	0.684333	0.683333
-4.5cd8-5.0cd4+1.5cd11b_gr1	0.826538	0.593333	0.658247	0.548424	0.773333	0.615952	0.661	0.683333
+4.5cd8+5.0cd4-1.5cd11b_gr1	0.826538	0.593333	0.658247	0.548424	0.773333	0.615952	0.661	0.683333
+5.5cd8+1.0cd4-2.5cd11b_gr1	0.802638	0.690333	0.709882	0.583867	0.676333	0.590624	0.684333	0.683333
-6.0cd8-3.0cd4+1.5cd11b_gr1	0.785948	0.726167	0.727595	0.599267	0.639667	0.58377	0.693571	0.682917
-4.0cd8-2.5cd4+5.5cd11b_gr1	0.784776	0.691167	0.711313	0.595367	0.674667	0.602375	0.685	0.682917
-4.0cd8-2.0cd4+1.0cd11b_gr1	0.785948	0.726167	0.727595	0.599267	0.639667	0.58377	0.693571	0.682917
-2.0cd8-1.0cd4+0.5cd11b_gr1	0.785948	0.726167	0.727595	0.599267	0.639667	0.58377	0.693571	0.682917
+2.0cd8+1.0cd4-0.5cd11b_gr1	0.785948	0.726167	0.727595	0.599267	0.639667	0.58377	0.693571	0.682917
+4.0cd8+2.0cd4-1.0cd11b_gr1	0.785948	0.726167	0.727595	0.599267	0.639667	0.58377	0.693571	0.682917
-2.0cd8-4.0cd4+5.5cd11b_gr1	0.728014	0.793167	0.74013	0.66329	0.572667	0.577403	0.708095	0.682917
-1.5cd8-3.0cd4+4.0cd11b_gr1	0.728014	0.793167	0.74013	0.66329	0.572667	0.577403	0.708095	0.682917
+1.5cd8+3.0cd4-4.0cd11b_gr1	0.728014	0.793167	0.74013	0.66329	0.572667	0.577403	0.708095	0.682917
+2.0cd8+4.0cd4-5.5cd11b_gr1	0.728014	0.793167	0.74013	0.66329	0.572667	0.577403	0.708095	0.682917
+2.0cd8+4.5cd4-6.0cd11b_gr1	0.728014	0.793167	0.74013	0.66329	0.572667	0.577403	0.708095	0.682917
-5.0cd8-3.0cd4+5.5cd11b_gr1	0.7813	0.722333	0.727668	0.604433	0.643333	0.590989	0.692905	0.682833
-4.5cd8-4.5cd4+1.0cd11b_gr1	0.827843	0.594	0.658138	0.536857	0.771667	0.610924	0.660952	0.682833
+4.5cd8+4.5cd4-1.0cd11b_gr1	0.827843	0.594	0.658138	0.536857	0.771667	0.610924	0.660952	0.682833
+5.0cd8+3.0cd4-5.5cd11b_gr1	0.7813	0.722333	0.727668	0.604433	0.643333	0.590989	0.692905	0.682833
-4.0cd8-1.0cd4+4.5cd11b_gr1	0.785129	0.676	0.700383	0.5896	0.689333	0.605648	0.680667	0.682667
+4.0cd8+1.0cd4-4.5cd11b_gr1	0.785129	0.676	0.700383	0.5896	0.689333	0.605648	0.680667	0.682667
-6.0cd8-4.5cd4+5.0cd11b_gr1	0.7909	0.7245	0.72383	0.609733	0.640667	0.58189	0.694	0.682583
-5.5cd8-4.0cd4+4.5cd11b_gr1	0.7909	0.7245	0.72383	0.609733	0.640667	0.58189	0.694	0.682583
-5.0cd8-5.0cd4+5.5cd11b_gr1	0.763286	0.731167	0.717582	0.632933	0.634	0.594495	0.694048	0.682583
-5.0cd8-3.5cd4+4.0cd11b_gr1	0.7909	0.7245	0.72383	0.609733	0.640667	0.58189	0.694	0.682583
-4.5cd8-4.5cd4+5.0cd11b_gr1	0.763286	0.731167	0.717582	0.632933	0.634	0.594495	0.694048	0.682583
-4.5cd8-3.0cd4+3.5cd11b_gr1	0.7909	0.7245	0.72383	0.609733	0.640667	0.58189	0.694	0.682583
-4.0cd8-3.0cd4+3.5cd11b_gr1	0.7909	0.7245	0.72383	0.609733	0.640667	0.58189	0.694	0.682583
-3.5cd8-2.5cd4+3.0cd11b_gr1	0.7909	0.7245	0.72383	0.609733	0.640667	0.58189	0.694	0.682583
+3.5cd8+2.5cd4-3.0cd11b_gr1	0.7909	0.7245	0.72383	0.609733	0.640667	0.58189	0.694	0.682583
+4.0cd8+3.0cd4-3.5cd11b_gr1	0.7909	0.7245	0.72383	0.609733	0.640667	0.58189	0.694	0.682583
+4.5cd8+3.0cd4-3.5cd11b_gr1	0.7909	0.7245	0.72383	0.609733	0.640667	0.58189	0.694	0.682583
+4.5cd8+4.5cd4-5.0cd11b_gr1	0.763286	0.731167	0.717582	0.632933	0.634	0.594495	0.694048	0.682583
+5.0cd8+3.5cd4-4.0cd11b_gr1	0.7909	0.7245	0.72383	0.609733	0.640667	0.58189	0.694	0.682583
+5.0cd8+5.0cd4-5.5cd11b_gr1	0.763286	0.731167	0.717582	0.632933	0.634	0.594495	0.694048	0.682583
+5.5cd8+4.0cd4-4.5cd11b_gr1	0.7909	0.7245	0.72383	0.609733	0.640667	0.58189	0.694	0.682583
+5.5cd8+5.5cd4-6.0cd11b_gr1	0.763286	0.731167	0.717582	0.632933	0.634	0.594495	0.694048	0.682583
-6.0cd8-4.5cd4+3.5cd11b_gr1	0.760862	0.755833	0.735305	0.629533	0.608333	0.58169	0.700857	0.682083
-5.5cd8-4.0cd4+1.0cd11b_gr1	0.818686	0.635167	0.683629	0.52379	0.729	0.59001	0.670524	0.682083
+4.0cd8+2.5cd4-5.5cd11b_gr1	0.784143	0.691167	0.711004	0.594033	0.673	0.600898	0.684381	0.682083
+5.5cd8+4.0cd4-1.0cd11b_gr1	0.818686	0.635167	0.683629	0.52379	0.729	0.59001	0.670524	0.682083
-4.0cd8-5.5cd4+1.0cd11b_gr1	0.813267	0.5935	0.658768	0.5726	0.770667	0.630014	0.662286	0.682083
-3.5cd8-5.0cd4+1.0cd11b_gr1	0.813267	0.5935	0.658768	0.5726	0.770667	0.630014	0.662286	0.682083
+3.5cd8+5.0cd4-1.0cd11b_gr1	0.813267	0.5935	0.658768	0.5726	0.770667	0.630014	0.662286	0.682083
+4.0cd8+5.5cd4-1.0cd11b_gr1	0.813267	0.5935	0.658768	0.5726	0.770667	0.630014	0.662286	0.682083
-6.0cd8-5.5cd4+1.5cd11b_gr1	0.825848	0.593167	0.658668	0.54169	0.770667	0.613362	0.660571	0.681917
-4.5cd8-1.0cd4+5.0cd11b_gr1	0.784529	0.676	0.69994	0.5856	0.687333	0.603048	0.679714	0.681667
+4.5cd8+1.0cd4-5.0cd11b_gr1	0.784529	0.676	0.69994	0.5856	0.687333	0.603048	0.679714	0.681667
-5.5cd8-1.5cd4+5.0cd11b_gr1	0.781567	0.710833	0.721124	0.593133	0.652	0.590395	0.689381	0.681417
-5.0cd8-4.5cd4-2.0cd11b_gr1	0.841	0.366833	0.492676	0.511271	0.996	0.667462	0.609524	0.681417
-1.5cd8-5.0cd4-0.5cd11b_gr1	0.8605	0.463833	0.574181	0.523862	0.899	0.647213	0.631143	0.681417
-1.5cd8-4.5cd4-0.5cd11b_gr1	0.8605	0.463833	0.574181	0.523862	0.899	0.647213	0.631143	0.681417
+1.5cd8+4.5cd4+0.5cd11b_gr1	0.8605	0.463833	0.574181	0.523862	0.899	0.647213	0.631143	0.681417
+1.5cd8+5.0cd4+0.5cd11b_gr1	0.8605	0.463833	0.574181	0.523862	0.899	0.647213	0.631143	0.681417
+5.0cd8+4.5cd4+2.0cd11b_gr1	0.841	0.366833	0.492676	0.511271	0.996	0.667462	0.609524	0.681417
+5.5cd8+1.5cd4-5.0cd11b_gr1	0.781567	0.710833	0.721124	0.593133	0.652	0.590395	0.689381	0.681417
-5.5cd8-3.5cd4+1.5cd11b_gr1	0.791	0.701	0.712437	0.581333	0.661333	0.581438	0.683762	0.681167
-5.0cd8-4.0cd4-1.0cd11b_gr1	0.848	0.456	0.567841	0.526048	0.906333	0.652602	0.629095	0.681167
-4.5cd8-1.5cd4+5.0cd11b_gr1	0.7875	0.694	0.713195	0.591233	0.668333	0.597462	0.685476	0.681167
-2.5cd8-2.0cd4-0.5cd11b_gr1	0.848	0.456	0.567841	0.526048	0.906333	0.652602	0.629095	0.681167
+2.5cd8+2.0cd4+0.5cd11b_gr1	0.848	0.456	0.567841	0.526048	0.906333	0.652602	0.629095	0.681167
+4.5cd8+1.5cd4-5.0cd11b_gr1	0.7875	0.694	0.713195	0.591233	0.668333	0.597462	0.685476	0.681167
+5.0cd8+4.0cd4+1.0cd11b_gr1	0.848	0.456	0.567841	0.526048	0.906333	0.652602	0.629095	0.681167
+5.5cd8+3.5cd4-1.5cd11b_gr1	0.791	0.701	0.712437	0.581333	0.661333	0.581438	0.683762	0.681167
-4.0cd8-6.0cd4+1.0cd11b_gr1	0.813767	0.590333	0.656583	0.5707	0.772	0.629614	0.660857	0.681167
-2.0cd8-3.0cd4+0.5cd11b_gr1	0.813767	0.590333	0.656583	0.5707	0.772	0.629614	0.660857	0.681167
+2.0cd8+3.0cd4-0.5cd11b_gr1	0.813767	0.590333	0.656583	0.5707	0.772	0.629614	0.660857	0.681167
-6.0cd8-5.0cd4+3.5cd11b_gr1	0.760229	0.753833	0.734103	0.6282	0.608333	0.58129	0.699619	0.681083
-5.0cd8-4.0cd4+3.0cd11b_gr1	0.760229	0.753833	0.734103	0.6282	0.608333	0.58129	0.699619	0.681083
-2.5cd8-2.0cd4+1.5cd11b_gr1	0.760229	0.753833	0.734103	0.6282	0.608333	0.58129	0.699619	0.681083
+2.5cd8+2.0cd4-1.5cd11b_gr1	0.760229	0.753833	0.734103	0.6282	0.608333	0.58129	0.699619	0.681083
+5.0cd8+4.0cd4-3.0cd11b_gr1	0.760229	0.753833	0.734103	0.6282	0.608333	0.58129	0.699619	0.681083
-6.0cd8-6.0cd4+4.0cd11b_gr1	0.7627	0.6965	0.701424	0.633167	0.665667	0.610076	0.685095	0.681083
-6.0cd8-0.5cd4+4.5cd11b_gr1	0.783276	0.705833	0.717694	0.598867	0.656333	0.5949	0.687095	0.681083
-4.5cd8-4.5cd4+3.0cd11b_gr1	0.7627	0.6965	0.701424	0.633167	0.665667	0.610076	0.685095	0.681083
-3.0cd8-3.0cd4+2.0cd11b_gr1	0.7627	0.6965	0.701424	0.633167	0.665667	0.610076	0.685095	0.681083
-3.0cd8-2.0cd4+3.5cd11b_gr1	0.759067	0.7585	0.740181	0.6198	0.603667	0.580546	0.700905	0.681083
-1.5cd8-1.5cd4+1.0cd11b_gr1	0.7627	0.6965	0.701424	0.633167	0.665667	0.610076	0.685095	0.681083
+1.5cd8+1.5cd4-1.0cd11b_gr1	0.7627	0.6965	0.701424	0.633167	0.665667	0.610076	0.685095	0.681083
+3.0cd8+2.0cd4-3.5cd11b_gr1	0.759067	0.7585	0.740181	0.6198	0.603667	0.580546	0.700905	0.681083
+3.0cd8+3.0cd4-2.0cd11b_gr1	0.7627	0.6965	0.701424	0.633167	0.665667	0.610076	0.685095	0.681083
+4.5cd8+4.5cd4-3.0cd11b_gr1	0.7627	0.6965	0.701424	0.633167	0.665667	0.610076	0.685095	0.681083
+5.0cd8+3.5cd4-6.0cd11b_gr1	0.759067	0.7585	0.740181	0.6198	0.603667	0.580546	0.700905	0.681083
-5.5cd8-5.0cd4+1.0cd11b_gr1	0.806414	0.659333	0.690351	0.557457	0.701333	0.584243	0.67319	0.680333
-5.0cd8-2.0cd4+4.0cd11b_gr1	0.782505	0.733333	0.73235	0.5881	0.627333	0.574162	0.692667	0.680333
-2.5cd8-1.0cd4+2.0cd11b_gr1	0.782505	0.733333	0.73235	0.5881	0.627333	0.574162	0.692667	0.680333
+2.5cd8+1.0cd4-2.0cd11b_gr1	0.782505	0.733333	0.73235	0.5881	0.627333	0.574162	0.692667	0.680333
+5.0cd8+2.0cd4-4.0cd11b_gr1	0.782505	0.733333	0.73235	0.5881	0.627333	0.574162	0.692667	0.680333
-5.0cd8-0.5cd4+4.5cd11b_gr1	0.7794	0.7035	0.715219	0.597533	0.656667	0.594919	0.686	0.680083
+4.5cd8+0.5cd4-4.0cd11b_gr1	0.7794	0.7035	0.715219	0.597533	0.656667	0.594919	0.686	0.680083
+5.0cd8+0.5cd4-4.5cd11b_gr1	0.7794	0.7035	0.715219	0.597533	0.656667	0.594919	0.686	0.680083
+5.5cd8+5.0cd4-1.0cd11b_gr1	0.806081	0.659833	0.690408	0.556457	0.7	0.5831	0.672905	0.679917
-3.5cd8-3.0cd4+1.0cd11b_gr1	0.808014	0.649833	0.689481	0.5616	0.71	0.595881	0.67219	0.679917
+3.5cd8+3.0cd4-1.0cd11b_gr1	0.808014	0.649833	0.689481	0.5616	0.71	0.595881	0.67219	0.679917
-4.5cd8-0.5cd4+4.0cd11b_gr1	0.779067	0.703	0.714743	0.597367	0.656667	0.594786	0.685667	0.679833
-5.0cd8-1.5cd4+3.5cd11b_gr1	0.775195	0.751	0.740635	0.5947	0.608333	0.569829	0.697571	0.679667
+5.0cd8+1.5cd4-3.5cd11b_gr1	0.775195	0.751	0.740635	0.5947	0.608333	0.569829	0.697571	0.679667
-6.0cd8-2.5cd4+5.0cd11b_gr1	0.780171	0.731833	0.73054	0.587667	0.627333	0.573813	0.691762	0.679583
-5.0cd8-3.5cd4+1.5cd11b_gr1	0.788524	0.697167	0.709107	0.581633	0.662	0.581305	0.681714	0.679583
-4.0cd8-3.5cd4+4.0cd11b_gr1	0.789019	0.6895	0.70236	0.604067	0.669667	0.594752	0.682762	0.679583
-3.5cd8-5.5cd4+1.0cd11b_gr1	0.809433	0.587167	0.65284	0.569567	0.772	0.6286	0.658857	0.679583
-3.5cd8-3.0cd4+3.5cd11b_gr1	0.789019	0.6895	0.70236	0.604067	0.669667	0.594752	0.682762	0.679583
+3.5cd8+3.0cd4-3.5cd11b_gr1	0.789019	0.6895	0.70236	0.604067	0.669667	0.594752	0.682762	0.679583
+3.5cd8+5.5cd4-1.0cd11b_gr1	0.809433	0.587167	0.65284	0.569567	0.772	0.6286	0.658857	0.679583
+4.0cd8+3.5cd4-4.0cd11b_gr1	0.789019	0.6895	0.70236	0.604067	0.669667	0.594752	0.682762	0.679583
+5.0cd8+3.5cd4-1.5cd11b_gr1	0.788524	0.697167	0.709107	0.581633	0.662	0.581305	0.681714	0.679583
-3.5cd8-1.0cd4+3.5cd11b_gr1	0.786143	0.694	0.71222	0.5849	0.664333	0.592605	0.683857	0.679167
+3.5cd8+1.0cd4-3.5cd11b_gr1	0.786143	0.694	0.71222	0.5849	0.664333	0.592605	0.683857	0.679167
-4.0cd8-4.5cd4-1.5cd11b_gr1	0.841933	0.429167	0.546697	0.521086	0.929	0.656332	0.620952	0.679083
+4.0cd8+4.5cd4+1.5cd11b_gr1	0.841933	0.429167	0.546697	0.521086	0.929	0.656332	0.620952	0.679083
-6.0cd8-5.0cd4+1.0cd11b_gr1	0.803748	0.658833	0.689274	0.556024	0.699	0.582395	0.671857	0.678917
-3.0cd8-2.5cd4+0.5cd11b_gr1	0.803748	0.658833	0.689274	0.556024	0.699	0.582395	0.671857	0.678917
-6.0cd8-2.0cd4+4.5cd11b_gr1	0.774495	0.749333	0.739411	0.594033	0.608333	0.569438	0.696571	0.678833
-4.5cd8-1.5cd4+4.0cd11b_gr1	0.778305	0.733667	0.732256	0.587733	0.624	0.573171	0.692	0.678833
+4.5cd8+1.5cd4-4.0cd11b_gr1	0.778305	0.733667	0.732256	0.587733	0.624	0.573171	0.692	0.678833
-4.5cd8-3.5cd4+4.5cd11b_gr1	0.786286	0.707167	0.713636	0.5885	0.649667	0.578276	0.686143	0.678417
+4.5cd8+3.5cd4-4.5cd11b_gr1	0.786286	0.707167	0.713636	0.5885	0.649667	0.578276	0.686143	0.678417
-4.5cd8-4.0cd4+4.5cd11b_gr1	0.787486	0.6895	0.701836	0.602533	0.667333	0.593062	0.68181	0.678417
+4.5cd8+4.0cd4-4.5cd11b_gr1	0.787486	0.6895	0.701836	0.602533	0.667333	0.593062	0.68181	0.678417
-5.0cd8-4.5cd4+5.0cd11b_gr1	0.787286	0.6895	0.701703	0.601533	0.666667	0.592262	0.681524	0.678083
+5.0cd8+4.5cd4-5.0cd11b_gr1	0.787286	0.6895	0.701703	0.601533	0.666667	0.592262	0.681524	0.678083
-5.0cd8-0.5cd4+3.0cd11b_gr1	0.781395	0.713667	0.720646	0.587633	0.642	0.582462	0.686048	0.677833
+5.0cd8+0.5cd4-3.0cd11b_gr1	0.781395	0.713667	0.720646	0.587633	0.642	0.582462	0.686048	0.677833
-6.0cd8-3.5cd4+1.5cd11b_gr1	0.787333	0.694	0.706806	0.5768	0.661333	0.579105	0.679429	0.677667
-5.5cd8-0.5cd4+3.5cd11b_gr1	0.780595	0.714167	0.720646	0.587433	0.640667	0.581762	0.685762	0.677417
+5.5cd8+0.5cd4-3.5cd11b_gr1	0.780595	0.714167	0.720646	0.587433	0.640667	0.581762	0.685762	0.677417
-6.0cd8-4.5cd4+5.5cd11b_gr1	0.786752	0.726667	0.722908	0.594367	0.628	0.569095	0.690524	0.677333
-5.5cd8-4.0cd4+5.0cd11b_gr1	0.786752	0.726667	0.722908	0.594367	0.628	0.569095	0.690524	0.677333
+5.5cd8+4.0cd4-5.0cd11b_gr1	0.786752	0.726667	0.722908	0.594367	0.628	0.569095	0.690524	0.677333
-6.0cd8-5.5cd4+2.0cd11b_gr1	0.797581	0.660667	0.693708	0.568833	0.694	0.593652	0.673476	0.677333
-5.0cd8-4.5cd4+5.5cd11b_gr1	0.780952	0.6875	0.698827	0.600967	0.666667	0.5917	0.68019	0.677083
+5.0cd8+4.5cd4-5.5cd11b_gr1	0.780952	0.6875	0.698827	0.600967	0.666667	0.5917	0.68019	0.677083
+5.5cd8+5.0cd4-6.0cd11b_gr1	0.780952	0.6875	0.698827	0.600967	0.666667	0.5917	0.68019	0.677083
-5.5cd8-2.0cd4+5.0cd11b_gr1	0.777071	0.734167	0.731745	0.581733	0.619667	0.568505	0.690667	0.676917
+5.5cd8+2.0cd4-5.0cd11b_gr1	0.777071	0.734167	0.731745	0.581733	0.619667	0.568505	0.690667	0.676917
-3.5cd8-3.5cd4+1.5cd11b_gr1	0.782214	0.690833	0.703884	0.5849	0.662333	0.584076	0.679286	0.676583
+3.5cd8+3.5cd4-1.5cd11b_gr1	0.782214	0.690833	0.703884	0.5849	0.662333	0.584076	0.679286	0.676583
-5.5cd8-4.0cd4+5.5cd11b_gr1	0.749386	0.780167	0.745042	0.624167	0.572667	0.564281	0.702524	0.676417
-3.5cd8-2.5cd4+3.5cd11b_gr1	0.749386	0.780167	0.745042	0.624167	0.572667	0.564281	0.702524	0.676417
+3.5cd8+2.5cd4-3.5cd11b_gr1	0.749386	0.780167	0.745042	0.624167	0.572667	0.564281	0.702524	0.676417
+5.5cd8+4.0cd4-5.5cd11b_gr1	0.749386	0.780167	0.745042	0.624167	0.572667	0.564281	0.702524	0.676417
+5.5cd8+1.0cd4-6.0cd11b_gr1	0.773067	0.683333	0.699613	0.590767	0.669	0.595448	0.677667	0.676167
-3.5cd8-3.5cd4+1.0cd11b_gr1	0.812814	0.604167	0.659731	0.549357	0.748	0.604476	0.657524	0.676083
+3.5cd8+3.5cd4-1.0cd11b_gr1	0.812814	0.604167	0.659731	0.549357	0.748	0.604476	0.657524	0.676083
-6.0cd8-5.0cd4+2.0cd11b_gr1	0.796081	0.660667	0.692893	0.566	0.690667	0.590605	0.672048	0.675667
-3.0cd8-2.5cd4+1.0cd11b_gr1	0.796081	0.660667	0.692893	0.566	0.690667	0.590605	0.672048	0.675667
-2.0cd8-4.0cd4+5.0cd11b_gr1	0.722714	0.778667	0.730044	0.649957	0.572667	0.571594	0.699619	0.675667
-1.0cd8-2.0cd4+2.5cd11b_gr1	0.722714	0.778667	0.730044	0.649957	0.572667	0.571594	0.699619	0.675667
+1.0cd8+2.0cd4-2.5cd11b_gr1	0.722714	0.778667	0.730044	0.649957	0.572667	0.571594	0.699619	0.675667
+2.0cd8+4.0cd4-5.0cd11b_gr1	0.722714	0.778667	0.730044	0.649957	0.572667	0.571594	0.699619	0.675667
+3.0cd8+2.5cd4-1.0cd11b_gr1	0.796081	0.660667	0.692893	0.566	0.690667	0.590605	0.672048	0.675667
-6.0cd8-6.0cd4+2.5cd11b_gr1	0.781281	0.690833	0.703516	0.582567	0.660333	0.58221	0.678619	0.675583
-5.0cd8-5.0cd4+2.0cd11b_gr1	0.781281	0.690833	0.703516	0.582567	0.660333	0.58221	0.678619	0.675583
-2.5cd8-2.5cd4+1.0cd11b_gr1	0.781281	0.690833	0.703516	0.582567	0.660333	0.58221	0.678619	0.675583
+2.5cd8+2.5cd4-1.0cd11b_gr1	0.781281	0.690833	0.703516	0.582567	0.660333	0.58221	0.678619	0.675583
+5.0cd8+5.0cd4-2.0cd11b_gr1	0.781281	0.690833	0.703516	0.582567	0.660333	0.58221	0.678619	0.675583
-4.0cd8-3.0cd4+5.0cd11b_gr1	0.755143	0.7575	0.737015	0.604067	0.593667	0.56846	0.69619	0.675583
-2.0cd8-1.5cd4+2.5cd11b_gr1	0.755143	0.7575	0.737015	0.604067	0.593667	0.56846	0.69619	0.675583
+2.0cd8+1.5cd4-2.5cd11b_gr1	0.755143	0.7575	0.737015	0.604067	0.593667	0.56846	0.69619	0.675583
+4.0cd8+3.0cd4-5.0cd11b_gr1	0.755143	0.7575	0.737015	0.604067	0.593667	0.56846	0.69619	0.675583
-4.5cd8-3.5cd4+1.5cd11b_gr1	0.795914	0.660667	0.692752	0.564333	0.689667	0.589348	0.671857	0.675167
+4.5cd8+3.5cd4-1.5cd11b_gr1	0.795914	0.660667	0.692752	0.564333	0.689667	0.589348	0.671857	0.675167
-5.5cd8-6.0cd4-2.0cd11b_gr1	0.838	0.430333	0.545873	0.513752	0.919333	0.64826	0.617381	0.674833
-4.5cd8-4.0cd4-1.5cd11b_gr1	0.8331	0.419833	0.536711	0.51571	0.929	0.652217	0.615286	0.674417
+4.5cd8+4.0cd4+1.5cd11b_gr1	0.8331	0.419833	0.536711	0.51571	0.929	0.652217	0.615286	0.674417
-6.0cd8-2.0cd4+5.5cd11b_gr1	0.776171	0.728667	0.72788	0.577433	0.619667	0.566024	0.687095	0.674167
+4.5cd8+1.0cd4-6.0cd11b_gr1	0.770267	0.681833	0.699151	0.5897	0.666	0.595667	0.67719	0.673917
-4.5cd8-4.5cd4-2.0cd11b_gr1	0.8366	0.355167	0.480605	0.502681	0.992	0.659571	0.600619	0.673583
+4.5cd8+0.5cd4-1.5cd11b_gr1	0.804438	0.6675	0.696226	0.559167	0.679667	0.582271	0.671952	0.673583
+4.5cd8+4.5cd4+2.0cd11b_gr1	0.8366	0.355167	0.480605	0.502681	0.992	0.659571	0.600619	0.673583
-4.0cd8-1.5cd4+3.5cd11b_gr1	0.774371	0.7345	0.730069	0.582067	0.612667	0.564124	0.687905	0.673583
+4.0cd8+1.5cd4-3.5cd11b_gr1	0.774371	0.7345	0.730069	0.582067	0.612667	0.564124	0.687905	0.673583
-5.5cd8-5.5cd4-2.0cd11b_gr1	0.8334	0.419167	0.536443	0.514819	0.927667	0.651251	0.614524	0.673417
+5.5cd8+5.5cd4+2.0cd11b_gr1	0.8334	0.419167	0.536443	0.514819	0.927667	0.651251	0.614524	0.673417
-5.0cd8-3.5cd4-1.5cd11b_gr1	0.834733	0.3685	0.491686	0.501752	0.977333	0.654886	0.60281	0.672917
+5.0cd8+3.5cd4+1.5cd11b_gr1	0.834733	0.3685	0.491686	0.501752	0.977333	0.654886	0.60281	0.672917
-5.0cd8-5.0cd4+3.5cd11b_gr1	0.757552	0.708167	0.704822	0.616567	0.636667	0.588933	0.681571	0.672417
+5.0cd8+5.0cd4-3.5cd11b_gr1	0.757552	0.708167	0.704822	0.616567	0.636667	0.588933	0.681571	0.672417
-6.0cd8-2.0cd4+5.0cd11b_gr1	0.772271	0.736	0.730217	0.5814	0.608667	0.56219	0.687429	0.672333
-3.0cd8-1.0cd4+2.5cd11b_gr1	0.772271	0.736	0.730217	0.5814	0.608667	0.56219	0.687429	0.672333
+3.0cd8+1.0cd4-2.5cd11b_gr1	0.772271	0.736	0.730217	0.5814	0.608667	0.56219	0.687429	0.672333
-4.5cd8-1.5cd4+3.5cd11b_gr1	0.772105	0.733333	0.728959	0.5809	0.611	0.563657	0.686762	0.672167
+4.5cd8+1.5cd4-3.5cd11b_gr1	0.772105	0.733333	0.728959	0.5809	0.611	0.563657	0.686762	0.672167
-4.0cd8-4.0cd4-1.5cd11b_gr1	0.8324	0.419167	0.535986	0.512819	0.925	0.648965	0.61319	0.672083
+4.0cd8+4.0cd4+1.5cd11b_gr1	0.8324	0.419167	0.535986	0.512819	0.925	0.648965	0.61319	0.672083
-4.0cd8-3.0cd4+4.5cd11b_gr1	0.7487	0.744	0.725692	0.608133	0.599333	0.571541	0.689571	0.671667
-3.5cd8-3.5cd4+2.5cd11b_gr1	0.757286	0.708667	0.704911	0.614067	0.634667	0.5868	0.681	0.671667
+3.5cd8+3.5cd4-2.5cd11b_gr1	0.757286	0.708667	0.704911	0.614067	0.634667	0.5868	0.681	0.671667
+4.0cd8+3.0cd4-4.5cd11b_gr1	0.7487	0.744	0.725692	0.608133	0.599333	0.571541	0.689571	0.671667
-5.5cd8-6.0cd4+2.5cd11b_gr1	0.781186	0.655333	0.684573	0.57849	0.687	0.592114	0.66619	0.671167
-5.5cd8-5.5cd4+4.0cd11b_gr1	0.756952	0.708667	0.704768	0.6134	0.633667	0.586	0.680667	0.671167
-4.5cd8+1.0cd4+4.0cd11b_gr1	0.754076	0.706	0.70801	0.59689	0.636333	0.585805	0.676952	0.671167
+5.5cd8+5.5cd4-4.0cd11b_gr1	0.756952	0.708667	0.704768	0.6134	0.633667	0.586	0.680667	0.671167
-5.0cd8-5.5cd4+2.0cd11b_gr1	0.794529	0.610167	0.659335	0.558457	0.732	0.603124	0.655905	0.671083
-2.0cd8-1.5cd4+3.0cd11b_gr1	0.755819	0.712833	0.711788	0.600233	0.629333	0.581589	0.680952	0.671083
+2.0cd8+1.5cd4-3.0cd11b_gr1	0.755819	0.712833	0.711788	0.600233	0.629333	0.581589	0.680952	0.671083
+4.0cd8+3.0cd4-6.0cd11b_gr1	0.755819	0.712833	0.711788	0.600233	0.629333	0.581589	0.680952	0.671083
+5.0cd8+5.5cd4-2.0cd11b_gr1	0.794529	0.610167	0.659335	0.558457	0.732	0.603124	0.655905	0.671083
-5.5cd8-1.0cd4+5.5cd11b_gr1	0.769233	0.685333	0.698817	0.583933	0.656	0.586038	0.673952	0.670667
-5.0cd8-6.0cd4+2.0cd11b_gr1	0.802971	0.584667	0.645734	0.541424	0.756667	0.605195	0.649095	0.670667
-3.0cd8-0.5cd4+3.0cd11b_gr1	0.769233	0.685333	0.698817	0.583933	0.656	0.586038	0.673952	0.670667
-2.5cd8-3.0cd4+1.0cd11b_gr1	0.802971	0.584667	0.645734	0.541424	0.756667	0.605195	0.649095	0.670667
+2.5cd8+3.0cd4-1.0cd11b_gr1	0.802971	0.584667	0.645734	0.541424	0.756667	0.605195	0.649095	0.670667
+3.0cd8+0.5cd4-3.0cd11b_gr1	0.769233	0.685333	0.698817	0.583933	0.656	0.586038	0.673952	0.670667
+5.5cd8+1.0cd4-5.5cd11b_gr1	0.769233	0.685333	0.698817	0.583933	0.656	0.586038	0.673952	0.670667
-4.0cd8-2.5cd4+4.5cd11b_gr1	0.7722	0.698	0.707679	0.5853	0.643333	0.580137	0.677429	0.670667
+4.0cd8+2.5cd4-4.5cd11b_gr1	0.7722	0.698	0.707679	0.5853	0.643333	0.580137	0.677429	0.670667
-2.5cd8-2.0cd4+3.5cd11b_gr1	0.751452	0.750167	0.730904	0.594	0.591	0.561894	0.689714	0.670583
+2.5cd8+2.0cd4-3.5cd11b_gr1	0.751452	0.750167	0.730904	0.594	0.591	0.561894	0.689714	0.670583
-4.5cd8-2.0cd4+1.0cd11b_gr1	0.77809	0.714333	0.710448	0.593033	0.626333	0.566989	0.680857	0.670333
+4.5cd8+2.0cd4-1.0cd11b_gr1	0.77809	0.714333	0.710448	0.593033	0.626333	0.566989	0.680857	0.670333
-5.0cd8-1.5cd4+4.5cd11b_gr1	0.771371	0.722667	0.72121	0.575467	0.617667	0.563029	0.682095	0.670167
+5.0cd8+1.5cd4-4.5cd11b_gr1	0.771371	0.722667	0.72121	0.575467	0.617667	0.563029	0.682095	0.670167
-4.0cd8-1.0cd4+5.5cd11b_gr1	0.7711	0.673	0.693602	0.5824	0.666667	0.592876	0.672143	0.669833
+4.0cd8+1.0cd4-5.5cd11b_gr1	0.7711	0.673	0.693602	0.5824	0.666667	0.592876	0.672143	0.669833
+4.5cd8-1.0cd4-4.0cd11b_gr1	0.750076	0.703	0.704582	0.595557	0.636333	0.584605	0.674952	0.669667
-5.0cd8-2.5cd4-1.0cd11b_gr1	0.84551	0.419833	0.533524	0.499857	0.919	0.636756	0.612952	0.669417
-4.5cd8-4.5cd4+3.5cd11b_gr1	0.754652	0.705167	0.701696	0.6113	0.633667	0.584657	0.678429	0.669417
+4.5cd8+4.5cd4-3.5cd11b_gr1	0.754652	0.705167	0.701696	0.6113	0.633667	0.584657	0.678429	0.669417
+5.0cd8+2.5cd4+1.0cd11b_gr1	0.84551	0.419833	0.533524	0.499857	0.919	0.636756	0.612952	0.669417
-4.0cd8-2.5cd4+3.0cd11b_gr1	0.776633	0.708667	0.711211	0.587433	0.63	0.568848	0.679952	0.669333
+4.0cd8+2.5cd4-3.0cd11b_gr1	0.776633	0.708667	0.711211	0.587433	0.63	0.568848	0.679952	0.669333
-4.0cd8-3.0cd4+4.0cd11b_gr1	0.758319	0.752333	0.726138	0.609267	0.586	0.559262	0.690381	0.669167
-2.0cd8-1.5cd4+2.0cd11b_gr1	0.758319	0.752333	0.726138	0.609267	0.586	0.559262	0.690381	0.669167
+2.0cd8+1.5cd4-2.0cd11b_gr1	0.758319	0.752333	0.726138	0.609267	0.586	0.559262	0.690381	0.669167
+4.0cd8+3.0cd4-4.0cd11b_gr1	0.758319	0.752333	0.726138	0.609267	0.586	0.559262	0.690381	0.669167
-3.0cd8-5.5cd4+1.0cd11b_gr1	0.797233	0.587167	0.648989	0.5576	0.751	0.613295	0.650905	0.669083
+3.0cd8+5.5cd4-1.0cd11b_gr1	0.797233	0.587167	0.648989	0.5576	0.751	0.613295	0.650905	0.669083
-5.5cd8-3.5cd4+5.5cd11b_gr1	0.747486	0.756833	0.73265	0.596833	0.581	0.557741	0.691	0.668917
+5.5cd8+3.5cd4-5.5cd11b_gr1	0.747486	0.756833	0.73265	0.596833	0.581	0.557741	0.691	0.668917
+2.0cd8+0.5cd4-2.5cd11b_gr1	0.772967	0.670667	0.692525	0.580167	0.666667	0.59139	0.67081	0.668667
+4.0cd8+1.0cd4-5.0cd11b_gr1	0.772967	0.670667	0.692525	0.580167	0.666667	0.59139	0.67081	0.668667
-6.0cd8-5.0cd4+4.0cd11b_gr1	0.74891	0.7415	0.717809	0.624767	0.595333	0.567619	0.687048	0.668417
-3.0cd8-2.5cd4+2.0cd11b_gr1	0.74891	0.7415	0.717809	0.624767	0.595333	0.567619	0.687048	0.668417
+3.0cd8+2.5cd4-2.0cd11b_gr1	0.74891	0.7415	0.717809	0.624767	0.595333	0.567619	0.687048	0.668417
-5.0cd8-3.5cd4-1.0cd11b_gr1	0.825233	0.421	0.532827	0.513095	0.915333	0.645025	0.610714	0.668167
-2.5cd8-3.5cd4+0.5cd11b_gr1	0.809	0.564333	0.634019	0.554833	0.772	0.61816	0.644619	0.668167
+2.5cd8+3.5cd4-0.5cd11b_gr1	0.809	0.564333	0.634019	0.554833	0.772	0.61816	0.644619	0.668167
+5.0cd8+3.5cd4+1.0cd11b_gr1	0.825233	0.421	0.532827	0.513095	0.915333	0.645025	0.610714	0.668167
-6.0cd8-5.0cd4+5.5cd11b_gr1	0.769252	0.720333	0.713274	0.587667	0.615	0.559852	0.68181	0.667667
-5.0cd8-1.0cd4+3.5cd11b_gr1	0.765633	0.723167	0.716497	0.594167	0.611667	0.566743	0.680857	0.667417
-4.0cd8-1.0cd4+5.0cd11b_gr1	0.770433	0.668167	0.689897	0.579133	0.666667	0.590638	0.669238	0.667417
-2.0cd8-0.5cd4+2.5cd11b_gr1	0.770433	0.668167	0.689897	0.579133	0.666667	0.590638	0.669238	0.667417
+5.0cd8+1.0cd4-3.5cd11b_gr1	0.765633	0.723167	0.716497	0.594167	0.611667	0.566743	0.680857	0.667417
-6.0cd8-5.0cd4+0.5cd11b_gr1	0.807905	0.597667	0.655752	0.5212	0.736667	0.58954	0.650143	0.667167
-5.5cd8-4.5cd4+0.5cd11b_gr1	0.807905	0.597667	0.655752	0.5212	0.736667	0.58954	0.650143	0.667167
+5.5cd8+4.5cd4-0.5cd11b_gr1	0.807905	0.597667	0.655752	0.5212	0.736667	0.58954	0.650143	0.667167
-6.0cd8-1.0cd4+3.5cd11b_gr1	0.758095	0.744667	0.725246	0.602733	0.589667	0.559433	0.684714	0.667167
-3.5cd8-3.0cd4+2.5cd11b_gr1	0.746543	0.7385	0.714875	0.623333	0.595333	0.566552	0.685143	0.666917
+3.5cd8+3.0cd4-2.5cd11b_gr1	0.746543	0.7385	0.714875	0.623333	0.595333	0.566552	0.685143	0.666917
-4.0cd8-2.5cd4-1.0cd11b_gr1	0.829567	0.415	0.528889	0.510381	0.918333	0.643943	0.609571	0.666667
+4.0cd8+2.5cd4+1.0cd11b_gr1	0.829567	0.415	0.528889	0.510381	0.918333	0.643943	0.609571	0.666667
-3.5cd8-5.0cd4+0.5cd11b_gr1	0.8011	0.567167	0.634144	0.554367	0.765	0.61536	0.643952	0.666083
-3.0cd8-4.5cd4+0.5cd11b_gr1	0.8011	0.567167	0.634144	0.554367	0.765	0.61536	0.643952	0.666083
+2.5cd8+5.0cd4-6.0cd11b_gr1	0.72759	0.7855	0.733175	0.633324	0.546667	0.55119	0.694286	0.666083
+3.0cd8+4.5cd4-0.5cd11b_gr1	0.8011	0.567167	0.634144	0.554367	0.765	0.61536	0.643952	0.666083
+3.5cd8+5.0cd4-0.5cd11b_gr1	0.8011	0.567167	0.634144	0.554367	0.765	0.61536	0.643952	0.666083
-5.0cd8-3.0cd4+3.5cd11b_gr1	0.770843	0.705667	0.708315	0.583367	0.626	0.56601	0.676381	0.665833
+5.0cd8+3.0cd4-3.5cd11b_gr1	0.770843	0.705667	0.708315	0.583367	0.626	0.56601	0.676381	0.665833
-1.5cd8-3.0cd4+3.5cd11b_gr1	0.72659	0.785	0.732508	0.633224	0.546667	0.551095	0.693952	0.665833
+1.5cd8+3.0cd4-3.5cd11b_gr1	0.72659	0.785	0.732508	0.633224	0.546667	0.551095	0.693952	0.665833
+5.5cd8+4.0cd4-6.0cd11b_gr1	0.744419	0.750667	0.727512	0.595	0.581	0.555922	0.687	0.665833
-2.5cd8-1.5cd4+4.0cd11b_gr1	0.772033	0.671667	0.692273	0.5742	0.659667	0.583086	0.667714	0.665667
+2.5cd8+1.5cd4-4.0cd11b_gr1	0.772033	0.671667	0.692273	0.5742	0.659667	0.583086	0.667714	0.665667
-5.0cd8-5.5cd4+4.0cd11b_gr1	0.739448	0.745167	0.720774	0.6101	0.586	0.562848	0.683952	0.665583
+1.5cd8+1.5cd4-0.5cd11b_gr1	0.798648	0.619833	0.663844	0.5436	0.711333	0.583648	0.653619	0.665583
+3.0cd8+3.0cd4-1.0cd11b_gr1	0.798648	0.619833	0.663844	0.5436	0.711333	0.583648	0.653619	0.665583
+5.0cd8+5.5cd4-4.0cd11b_gr1	0.739448	0.745167	0.720774	0.6101	0.586	0.562848	0.683952	0.665583
+4.5cd8+3.5cd4-6.0cd11b_gr1	0.746786	0.7355	0.719311	0.586267	0.595333	0.55867	0.681762	0.665417
-6.0cd8-1.5cd4+4.0cd11b_gr1	0.767962	0.721	0.717597	0.5746	0.609333	0.55869	0.67919	0.665167
-5.0cd8-4.5cd4+1.5cd11b_gr1	0.798148	0.619833	0.663544	0.542267	0.71	0.582314	0.653048	0.664917
-2.0cd8-5.5cd4-1.0cd11b_gr1	0.793167	0.500833	0.581984	0.539586	0.829	0.62809	0.62819	0.664917
+2.0cd8+5.5cd4+1.0cd11b_gr1	0.793167	0.500833	0.581984	0.539586	0.829	0.62809	0.62819	0.664917
+5.0cd8+4.5cd4-1.5cd11b_gr1	0.798148	0.619833	0.663544	0.542267	0.71	0.582314	0.653048	0.664917
-4.0cd8-1.5cd4+0.5cd11b_gr1	0.802276	0.607167	0.654851	0.531624	0.722667	0.582451	0.649667	0.664917
-3.5cd8-3.5cd4+5.5cd11b_gr1	0.731571	0.740167	0.714105	0.611524	0.589667	0.565156	0.682381	0.664917
-2.5cd8-2.5cd4+4.0cd11b_gr1	0.731571	0.740167	0.714105	0.611524	0.589667	0.565156	0.682381	0.664917
+2.5cd8+2.5cd4-4.0cd11b_gr1	0.731571	0.740167	0.714105	0.611524	0.589667	0.565156	0.682381	0.664917
+3.5cd8+3.5cd4-5.5cd11b_gr1	0.731571	0.740167	0.714105	0.611524	0.589667	0.565156	0.682381	0.664917
+4.0cd8+1.5cd4-0.5cd11b_gr1	0.802276	0.607167	0.654851	0.531624	0.722667	0.582451	0.649667	0.664917
-6.0cd8-4.0cd4+5.0cd11b_gr1	0.776033	0.694	0.698367	0.5815	0.635333	0.565938	0.672429	0.664667
-5.5cd8-1.5cd4+4.0cd11b_gr1	0.767695	0.721	0.717419	0.5726	0.608333	0.557357	0.678857	0.664667
-3.5cd8-1.0cd4+2.5cd11b_gr1	0.767695	0.721	0.717419	0.5726	0.608333	0.557357	0.678857	0.664667
-3.0cd8-2.0cd4+2.5cd11b_gr1	0.776033	0.694	0.698367	0.5815	0.635333	0.565938	0.672429	0.664667
+3.0cd8+2.0cd4-2.5cd11b_gr1	0.776033	0.694	0.698367	0.5815	0.635333	0.565938	0.672429	0.664667
+3.5cd8+1.0cd4-2.5cd11b_gr1	0.767695	0.721	0.717419	0.5726	0.608333	0.557357	0.678857	0.664667
+5.5cd8+1.5cd4-4.0cd11b_gr1	0.767695	0.721	0.717419	0.5726	0.608333	0.557357	0.678857	0.664667
-6.0cd8-5.5cd4+4.0cd11b_gr1	0.74681	0.731333	0.712158	0.617767	0.597333	0.566495	0.681571	0.664333
-3.0cd8-6.0cd4+0.5cd11b_gr1	0.793233	0.571667	0.633313	0.557357	0.757	0.61254	0.642952	0.664333
+5.5cd8+3.5cd4+0.5cd11b_gr1	0.8054	0.456333	0.552821	0.51151	0.872	0.628659	0.613952	0.664167
-6.0cd8-1.5cd4+4.5cd11b_gr1	0.766862	0.7205	0.716633	0.572433	0.607667	0.556824	0.678	0.664083
-4.0cd8-1.0cd4+3.0cd11b_gr1	0.766862	0.7205	0.716633	0.572433	0.607667	0.556824	0.678	0.664083
-2.5cd8-4.0cd4+0.5cd11b_gr1	0.799167	0.563167	0.630938	0.552167	0.765	0.614094	0.641429	0.664083
-2.0cd8-0.5cd4+1.5cd11b_gr1	0.766862	0.7205	0.716633	0.572433	0.607667	0.556824	0.678	0.664083
+2.0cd8+0.5cd4-1.5cd11b_gr1	0.766862	0.7205	0.716633	0.572433	0.607667	0.556824	0.678	0.664083
+2.5cd8+4.0cd4-0.5cd11b_gr1	0.799167	0.563167	0.630938	0.552167	0.765	0.614094	0.641429	0.664083
+4.0cd8+1.0cd4-3.0cd11b_gr1	0.766862	0.7205	0.716633	0.572433	0.607667	0.556824	0.678	0.664083
-3.5cd8-0.5cd4+5.5cd11b_gr1	0.754733	0.720167	0.71559	0.591133	0.607667	0.568848	0.678905	0.663917
-1.0cd8-6.0cd4-0.5cd11b_gr1	0.834667	0.441333	0.550686	0.507719	0.886333	0.632141	0.61319	0.663833
-4.0cd8-5.5cd4+1.5cd11b_gr1	0.796667	0.557	0.626205	0.551833	0.770667	0.615405	0.640048	0.663833
+4.0cd8+5.5cd4-1.5cd11b_gr1	0.796667	0.557	0.626205	0.551833	0.770667	0.615405	0.640048	0.663833
-3.5cd8-2.5cd4+5.0cd11b_gr1	0.749319	0.701833	0.701371	0.5839	0.625333	0.570651	0.672095	0.663583
+3.5cd8+2.5cd4-5.0cd11b_gr1	0.749319	0.701833	0.701371	0.5839	0.625333	0.570651	0.672095	0.663583
+5.0cd8+0.5cd4-2.5cd11b_gr1	0.771305	0.701833	0.700694	0.585567	0.625333	0.561871	0.671095	0.663583
-4.0cd8-2.5cd4+3.5cd11b_gr1	0.763367	0.706167	0.706863	0.578967	0.620667	0.562271	0.674714	0.663417
+4.0cd8+2.5cd4-3.5cd11b_gr1	0.763367	0.706167	0.706863	0.578967	0.620667	0.562271	0.674714	0.663417
-5.5cd8-3.5cd4-0.5cd11b_gr1	0.8054	0.454833	0.551773	0.51041	0.872	0.627944	0.613095	0.663417
-5.0cd8-0.5cd4+2.5cd11b_gr1	0.770971	0.700833	0.700066	0.586067	0.626	0.562443	0.67081	0.663417
-4.5cd8-4.0cd4+3.0cd11b_gr1	0.74581	0.731333	0.711824	0.616767	0.595333	0.565162	0.680905	0.663333
+4.5cd8+4.0cd4-3.0cd11b_gr1	0.74581	0.731333	0.711824	0.616767	0.595333	0.565162	0.680905	0.663333
-4.5cd8-3.5cd4+0.5cd11b_gr1	0.803638	0.598333	0.654666	0.517367	0.728	0.583825	0.647857	0.663167
+4.5cd8+3.5cd4-0.5cd11b_gr1	0.803638	0.598333	0.654666	0.517367	0.728	0.583825	0.647857	0.663167
-6.0cd8-0.5cd4+3.0cd11b_gr1	0.770305	0.700333	0.699494	0.586067	0.626	0.562443	0.670476	0.663167
+3.5cd8+0.5cd4-5.5cd11b_gr1	0.754733	0.718167	0.714257	0.589133	0.607667	0.567514	0.677571	0.662917
+0.5cd8+4.5cd4+0.5cd11b_gr1	0.8319	0.441333	0.549729	0.507819	0.884333	0.631108	0.612238	0.662833
-4.5cd8-4.5cd4-1.0cd11b_gr1	0.8339	0.430667	0.541375	0.503414	0.895	0.631592	0.607524	0.662833
+4.5cd8+4.5cd4+1.0cd11b_gr1	0.8339	0.430667	0.541375	0.503414	0.895	0.631592	0.607524	0.662833
-5.5cd8-0.5cd4+3.0cd11b_gr1	0.7633	0.7255	0.717639	0.5671	0.599667	0.546824	0.675571	0.662583
+5.5cd8+0.5cd4-2.5cd11b_gr1	0.771605	0.699833	0.70014	0.580133	0.625	0.560062	0.669429	0.662417
-4.0cd8-5.0cd4-1.0cd11b_gr1	0.8329	0.437	0.544217	0.506514	0.887667	0.629183	0.60881	0.662333
-2.0cd8-2.5cd4-0.5cd11b_gr1	0.8329	0.437	0.544217	0.506514	0.887667	0.629183	0.60881	0.662333
+2.0cd8+2.5cd4+0.5cd11b_gr1	0.8329	0.437	0.544217	0.506514	0.887667	0.629183	0.60881	0.662333
+4.0cd8+5.0cd4+1.0cd11b_gr1	0.8329	0.437	0.544217	0.506514	0.887667	0.629183	0.60881	0.662333
-6.0cd8-1.0cd4+5.5cd11b_gr1	0.761319	0.687333	0.696152	0.570433	0.637	0.570724	0.668476	0.662167
-5.0cd8-1.0cd4+5.0cd11b_gr1	0.761319	0.687333	0.696152	0.570433	0.637	0.570724	0.668476	0.662167
-2.5cd8-0.5cd4+2.5cd11b_gr1	0.761319	0.687333	0.696152	0.570433	0.637	0.570724	0.668476	0.662167
+2.5cd8+0.5cd4-2.5cd11b_gr1	0.761319	0.687333	0.696152	0.570433	0.637	0.570724	0.668476	0.662167
+5.0cd8+1.0cd4-5.0cd11b_gr1	0.761319	0.687333	0.696152	0.570433	0.637	0.570724	0.668476	0.662167
-4.5cd8-3.0cd4+4.0cd11b_gr1	0.762333	0.7035	0.704983	0.577633	0.620667	0.561538	0.673048	0.662083
+4.5cd8+3.0cd4-4.0cd11b_gr1	0.762333	0.7035	0.704983	0.577633	0.620667	0.561538	0.673048	0.662083
-2.0cd8-3.5cd4+4.5cd11b_gr1	0.725281	0.749833	0.712822	0.624224	0.574333	0.560106	0.682619	0.662083
+2.0cd8+3.5cd4-4.5cd11b_gr1	0.725281	0.749833	0.712822	0.624224	0.574333	0.560106	0.682619	0.662083
-3.0cd8-3.0cd4+5.5cd11b_gr1	0.741595	0.695167	0.693595	0.595324	0.628667	0.577835	0.669429	0.661917
-2.5cd8-2.5cd4+4.5cd11b_gr1	0.741595	0.695167	0.693595	0.595324	0.628667	0.577835	0.669429	0.661917
-2.0cd8-2.0cd4+3.5cd11b_gr1	0.741595	0.695167	0.693595	0.595324	0.628667	0.577835	0.669429	0.661917
+2.0cd8+2.0cd4-3.5cd11b_gr1	0.741595	0.695167	0.693595	0.595324	0.628667	0.577835	0.669429	0.661917
+2.5cd8+2.5cd4-4.5cd11b_gr1	0.741595	0.695167	0.693595	0.595324	0.628667	0.577835	0.669429	0.661917
+3.0cd8+3.0cd4-5.5cd11b_gr1	0.741595	0.695167	0.693595	0.595324	0.628667	0.577835	0.669429	0.661917
+3.5cd8+3.5cd4-6.0cd11b_gr1	0.741595	0.695167	0.693595	0.595324	0.628667	0.577835	0.669429	0.661917
-3.5cd8-6.0cd4-1.5cd11b_gr1	0.838033	0.429	0.539998	0.501571	0.894667	0.629427	0.608476	0.661833
-2.0cd8-3.5cd4+5.0cd11b_gr1	0.716095	0.737	0.700789	0.627657	0.586333	0.562425	0.680048	0.661667
+2.0cd8+3.5cd4-5.0cd11b_gr1	0.716095	0.737	0.700789	0.627657	0.586333	0.562425	0.680048	0.661667
-5.5cd8-5.0cd4+1.5cd11b_gr1	0.796957	0.616167	0.659488	0.5364	0.707	0.577671	0.649571	0.661583
+5.5cd8+5.0cd4-1.5cd11b_gr1	0.796957	0.616167	0.659488	0.5364	0.707	0.577671	0.649571	0.661583
-3.0cd8-4.5cd4+5.5cd11b_gr1	0.723724	0.777167	0.72741	0.627757	0.546	0.548619	0.689143	0.661583
+3.0cd8+4.5cd4-5.5cd11b_gr1	0.723724	0.777167	0.72741	0.627757	0.546	0.548619	0.689143	0.661583
-5.0cd8-3.5cd4+1.0cd11b_gr1	0.785052	0.6655	0.681953	0.539924	0.657333	0.5503	0.658762	0.661417
+5.0cd8+3.5cd4-1.0cd11b_gr1	0.785052	0.6655	0.681953	0.539924	0.657333	0.5503	0.658762	0.661417
+3.0cd8+4.5cd4-4.0cd11b_gr1	0.714833	0.793833	0.72976	0.631633	0.529	0.535557	0.692571	0.661417
-5.5cd8-6.0cd4+4.5cd11b_gr1	0.737814	0.736667	0.713817	0.605367	0.586	0.559429	0.678762	0.661333
-6.0cd8-0.5cd4+3.5cd11b_gr1	0.76319	0.724	0.714545	0.569233	0.598333	0.546305	0.673952	0.661167
-5.0cd8-1.5cd4+5.5cd11b_gr1	0.766567	0.676667	0.691138	0.573667	0.645667	0.574367	0.665095	0.661167
+5.0cd8+1.5cd4-5.5cd11b_gr1	0.766567	0.676667	0.691138	0.573667	0.645667	0.574367	0.665095	0.661167
-2.5cd8-4.0cd4+1.0cd11b_gr1	0.7905	0.5565	0.624743	0.549633	0.765333	0.612824	0.637762	0.660917
+2.5cd8+4.0cd4-1.0cd11b_gr1	0.7905	0.5565	0.624743	0.549633	0.765333	0.612824	0.637762	0.660917
-3.5cd8-5.5cd4+1.5cd11b_gr1	0.787833	0.556	0.623752	0.549567	0.765333	0.612719	0.637429	0.660667
+3.5cd8+5.5cd4-1.5cd11b_gr1	0.787833	0.556	0.623752	0.549567	0.765333	0.612719	0.637429	0.660667
-4.0cd8-5.0cd4+4.5cd11b_gr1	0.720876	0.798833	0.733835	0.626	0.522333	0.530262	0.693143	0.660583
+4.0cd8+5.0cd4-4.5cd11b_gr1	0.720876	0.798833	0.733835	0.626	0.522333	0.530262	0.693143	0.660583
-3.5cd8-1.0cd4-0.5cd11b_gr1	0.82461	0.3755	0.491307	0.487324	0.945333	0.634333	0.594286	0.660417
-3.5cd8-2.0cd4+5.5cd11b_gr1	0.767133	0.671667	0.690163	0.569033	0.649	0.57561	0.66381	0.660333
+3.5cd8+2.0cd4-5.5cd11b_gr1	0.767133	0.671667	0.690163	0.569033	0.649	0.57561	0.66381	0.660333
-5.0cd8-6.0cd4+5.5cd11b_gr1	0.719876	0.798833	0.733701	0.6257	0.521333	0.529786	0.69281	0.660083
-4.5cd8-5.5cd4+5.0cd11b_gr1	0.719876	0.798833	0.733701	0.6257	0.521333	0.529786	0.69281	0.660083
+4.5cd8+5.5cd4-5.0cd11b_gr1	0.719876	0.798833	0.733701	0.6257	0.521333	0.529786	0.69281	0.660083
+3.5cd8+1.0cd4+0.5cd11b_gr1	0.82361	0.3755	0.490793	0.485824	0.943333	0.632619	0.593429	0.659417
-6.0cd8-1.5cd4+5.0cd11b_gr1	0.7667	0.686	0.696951	0.5624	0.632667	0.563171	0.66519	0.659333
-4.0cd8-1.0cd4+3.5cd11b_gr1	0.7667	0.686	0.696951	0.5624	0.632667	0.563171	0.66519	0.659333
+4.0cd8+1.0cd4-3.5cd11b_gr1	0.7667	0.686	0.696951	0.5624	0.632667	0.563171	0.66519	0.659333
-4.0cd8-5.0cd4+3.5cd11b_gr1	0.750562	0.682	0.686241	0.58	0.636333	0.569071	0.663905	0.659167
+4.0cd8+5.0cd4-3.5cd11b_gr1	0.750562	0.682	0.686241	0.58	0.636333	0.569071	0.663905	0.659167
+4.0cd8+3.5cd4-6.0cd11b_gr1	0.744495	0.6885	0.691059	0.58539	0.629667	0.573608	0.665762	0.659083
-5.5cd8-3.0cd4-1.5cd11b_gr1	0.814733	0.361	0.48081	0.488052	0.956667	0.63849	0.589952	0.658833
+5.5cd8+3.0cd4+1.5cd11b_gr1	0.814733	0.361	0.48081	0.488052	0.956667	0.63849	0.589952	0.658833
+3.5cd8+2.0cd4-6.0cd11b_gr1	0.765767	0.669	0.687916	0.565533	0.648333	0.573695	0.661857	0.658667
-5.0cd8-5.5cd4-2.0cd11b_gr1	0.820367	0.412167	0.52661	0.500519	0.905	0.633708	0.601333	0.658583
+5.0cd8+5.5cd4+2.0cd11b_gr1	0.820367	0.412167	0.52661	0.500519	0.905	0.633708	0.601333	0.658583
-4.0cd8-2.5cd4+1.0cd11b_gr1	0.776086	0.6855	0.693743	0.539433	0.629667	0.542314	0.662095	0.657583
+4.0cd8+2.5cd4-1.0cd11b_gr1	0.776086	0.6855	0.693743	0.539433	0.629667	0.542314	0.662095	0.657583
-6.0cd8-4.5cd4+1.5cd11b_gr1	0.780952	0.676167	0.687726	0.5353	0.638667	0.5407	0.659143	0.657417
-4.0cd8-3.0cd4+1.0cd11b_gr1	0.780952	0.676167	0.687726	0.5353	0.638667	0.5407	0.659143	0.657417
-2.0cd8-1.5cd4+0.5cd11b_gr1	0.780952	0.676167	0.687726	0.5353	0.638667	0.5407	0.659143	0.657417
+2.0cd8+1.5cd4-0.5cd11b_gr1	0.780952	0.676167	0.687726	0.5353	0.638667	0.5407	0.659143	0.657417
+4.0cd8+3.0cd4-1.0cd11b_gr1	0.780952	0.676167	0.687726	0.5353	0.638667	0.5407	0.659143	0.657417
+5.5cd8+1.5cd4-6.0cd11b_gr1	0.757595	0.694833	0.698141	0.5684	0.619	0.559067	0.666143	0.656917
-3.5cd8-1.0cd4+4.0cd11b_gr1	0.757395	0.694833	0.697975	0.5664	0.618333	0.558067	0.66581	0.656583
-1.5cd8-2.5cd4+3.5cd11b_gr1	0.712962	0.7275	0.694427	0.619657	0.585333	0.558825	0.674238	0.656417
+1.5cd8+2.5cd4-3.5cd11b_gr1	0.712962	0.7275	0.694427	0.619657	0.585333	0.558825	0.674238	0.656417
-1.5cd8-3.5cd4-0.5cd11b_gr1	0.823667	0.4265	0.53409	0.500819	0.885667	0.625427	0.603524	0.656083
+1.5cd8+3.5cd4+0.5cd11b_gr1	0.823667	0.4265	0.53409	0.500819	0.885667	0.625427	0.603524	0.656083
-6.0cd8-3.0cd4-1.5cd11b_gr1	0.814733	0.3645	0.482981	0.484919	0.947333	0.633067	0.589905	0.655917
-4.0cd8-5.5cd4+5.0cd11b_gr1	0.710943	0.793833	0.727378	0.6173	0.518	0.52369	0.688381	0.655917
-4.0cd8-2.0cd4-1.0cd11b_gr1	0.814733	0.3645	0.482981	0.484919	0.947333	0.633067	0.589905	0.655917
-3.5cd8-5.0cd4+4.5cd11b_gr1	0.710943	0.793833	0.727378	0.6173	0.518	0.52369	0.688381	0.655917
-2.0cd8-1.0cd4-0.5cd11b_gr1	0.814733	0.3645	0.482981	0.484919	0.947333	0.633067	0.589905	0.655917
+2.0cd8+1.0cd4+0.5cd11b_gr1	0.814733	0.3645	0.482981	0.484919	0.947333	0.633067	0.589905	0.655917
+3.5cd8+5.0cd4-4.5cd11b_gr1	0.710943	0.793833	0.727378	0.6173	0.518	0.52369	0.688381	0.655917
+4.0cd8+2.0cd4+1.0cd11b_gr1	0.814733	0.3645	0.482981	0.484919	0.947333	0.633067	0.589905	0.655917
+4.0cd8+5.5cd4-5.0cd11b_gr1	0.710943	0.793833	0.727378	0.6173	0.518	0.52369	0.688381	0.655917
-4.5cd8-0.5cd4+2.5cd11b_gr1	0.760357	0.709667	0.70561	0.557867	0.602	0.543305	0.666762	0.655833
+4.5cd8+0.5cd4-2.5cd11b_gr1	0.760357	0.709667	0.70561	0.557867	0.602	0.543305	0.666762	0.655833
-3.0cd8-0.5cd4+4.5cd11b_gr1	0.750667	0.7035	0.70391	0.574467	0.607667	0.561967	0.668571	0.655583
-3.5cd8-2.5cd4+1.0cd11b_gr1	0.772876	0.679833	0.689495	0.5417	0.631	0.543371	0.659429	0.655417
+3.5cd8+2.5cd4-1.0cd11b_gr1	0.772876	0.679833	0.689495	0.5417	0.631	0.543371	0.659429	0.655417
-6.0cd8+1.0cd4+5.0cd11b_gr1	0.74761	0.673	0.684524	0.57149	0.637667	0.571776	0.657048	0.655333
-5.0cd8-3.0cd4-1.5cd11b_gr1	0.7987	0.345333	0.463438	0.48469	0.965333	0.63779	0.583714	0.655333
-3.0cd8-4.5cd4+2.0cd11b_gr1	0.751967	0.644333	0.663846	0.582467	0.666333	0.5838	0.651714	0.655333
-3.0cd8+0.5cd4+2.5cd11b_gr1	0.74761	0.673	0.684524	0.57149	0.637667	0.571776	0.657048	0.655333
-2.5cd8-0.5cd4+4.0cd11b_gr1	0.750333	0.703	0.703433	0.5743	0.607667	0.561833	0.668238	0.655333
+3.0cd8+4.5cd4-2.0cd11b_gr1	0.751967	0.644333	0.663846	0.582467	0.666333	0.5838	0.651714	0.655333
+5.0cd8+3.0cd4+1.5cd11b_gr1	0.7987	0.345333	0.463438	0.48469	0.965333	0.63779	0.583714	0.655333
-3.5cd8-4.5cd4+3.0cd11b_gr1	0.746629	0.662	0.6728	0.583333	0.648333	0.575048	0.655667	0.655167
+3.5cd8+4.5cd4-3.0cd11b_gr1	0.746629	0.662	0.6728	0.583333	0.648333	0.575048	0.655667	0.655167
-5.5cd8-0.5cd4+2.0cd11b_gr1	0.790481	0.636	0.667554	0.5369	0.674333	0.564162	0.649762	0.655167
+3.0cd8+0.5cd4-4.5cd11b_gr1	0.750667	0.7015	0.702576	0.572467	0.607667	0.560633	0.667238	0.654583
-4.5cd8-1.0cd4+4.0cd11b_gr1	0.751033	0.698167	0.698959	0.573667	0.610667	0.558595	0.665667	0.654417
+4.5cd8+1.0cd4-4.0cd11b_gr1	0.751033	0.698167	0.698959	0.573667	0.610667	0.558595	0.665667	0.654417
+2.5cd8+0.5cd4-4.0cd11b_gr1	0.750333	0.701	0.7021	0.5723	0.607667	0.5605	0.666905	0.654333
+4.0cd8+0.5cd4-6.0cd11b_gr1	0.750333	0.701	0.7021	0.5723	0.607667	0.5605	0.666905	0.654333
-5.5cd8-1.5cd4+5.5cd11b_gr1	0.761486	0.676667	0.687957	0.558333	0.631333	0.559367	0.659286	0.654
+5.5cd8+1.5cd4-5.5cd11b_gr1	0.761486	0.676667	0.687957	0.558333	0.631333	0.559367	0.659286	0.654
+3.0cd8-0.5cd4-2.5cd11b_gr1	0.74361	0.67	0.681096	0.570157	0.637667	0.570576	0.655048	0.653833
-4.5cd8-3.0cd4+1.0cd11b_gr1	0.771486	0.680333	0.688572	0.540867	0.627	0.539695	0.657857	0.653667
+4.5cd8+3.0cd4-1.0cd11b_gr1	0.771486	0.680333	0.688572	0.540867	0.627	0.539695	0.657857	0.653667
-4.0cd8-3.0cd4+0.5cd11b_gr1	0.784248	0.627833	0.659595	0.528433	0.679	0.556744	0.645381	0.653417
-6.0cd8-4.0cd4+1.5cd11b_gr1	0.771243	0.679833	0.688671	0.539033	0.627	0.540029	0.657762	0.653417
-5.5cd8-4.0cd4+1.5cd11b_gr1	0.771243	0.679833	0.688671	0.539033	0.627	0.540029	0.657762	0.653417
+5.5cd8+4.0cd4-1.5cd11b_gr1	0.771243	0.679833	0.688671	0.539033	0.627	0.540029	0.657762	0.653417
+2.0cd8+2.5cd4+1.0cd11b_gr1	0.804067	0.368833	0.482757	0.480014	0.937	0.626781	0.587714	0.652917
+4.0cd8+5.0cd4+2.0cd11b_gr1	0.804067	0.368833	0.482757	0.480014	0.937	0.626781	0.587714	0.652917
-3.0cd8-2.0cd4+4.5cd11b_gr1	0.75061	0.663833	0.678234	0.559833	0.642	0.565775	0.655286	0.652917
+3.0cd8+2.0cd4-4.5cd11b_gr1	0.75061	0.663833	0.678234	0.559833	0.642	0.565775	0.655286	0.652917
+2.5cd8+5.0cd4-0.5cd11b_gr1	0.786133	0.569	0.628446	0.541733	0.736333	0.594937	0.633286	0.652667
-3.5cd8-2.5cd4+4.5cd11b_gr1	0.739852	0.7125	0.702285	0.565367	0.592667	0.545594	0.666571	0.652583
+3.5cd8+2.5cd4-4.5cd11b_gr1	0.739852	0.7125	0.702285	0.565367	0.592667	0.545594	0.666571	0.652583
-2.5cd8-4.5cd4+1.0cd11b_gr1	0.781633	0.553833	0.618906	0.536533	0.751333	0.599229	0.630667	0.652583
+2.5cd8+4.5cd4-1.0cd11b_gr1	0.781633	0.553833	0.618906	0.536533	0.751333	0.599229	0.630667	0.652583
+4.0cd8+0.5cd4-2.0cd11b_gr1	0.772838	0.663833	0.675918	0.561133	0.641333	0.55626	0.653524	0.652583
-4.5cd8+0.5cd4+3.5cd11b_gr1	0.74631	0.6645	0.677232	0.567457	0.640333	0.570024	0.652619	0.652417
+3.5cd8+1.5cd4-5.5cd11b_gr1	0.767533	0.660667	0.680486	0.554533	0.644	0.563733	0.655714	0.652333
-2.5cd8-5.0cd4+0.5cd11b_gr1	0.784133	0.568	0.627113	0.54139	0.736333	0.594637	0.632714	0.652167
-3.5cd8-1.5cd4+5.5cd11b_gr1	0.767133	0.661167	0.680549	0.5552	0.643	0.563467	0.655714	0.652083
-5.5cd8-5.5cd4-2.5cd11b_gr1	0.771933	0.312333	0.428071	0.486024	0.991333	0.644571	0.574048	0.651833
+5.5cd8+5.5cd4+2.5cd11b_gr1	0.771933	0.312333	0.428071	0.486024	0.991333	0.644571	0.574048	0.651833
-3.0cd8-3.5cd4+2.0cd11b_gr1	0.743329	0.672333	0.677905	0.580833	0.631	0.566738	0.655333	0.651667
+3.0cd8+3.5cd4-2.0cd11b_gr1	0.743329	0.672333	0.677905	0.580833	0.631	0.566738	0.655333	0.651667
+4.5cd8-0.5cd4-3.5cd11b_gr1	0.74431	0.663	0.675518	0.56679	0.640333	0.569424	0.651619	0.651667
-2.5cd8-4.5cd4+5.5cd11b_gr1	0.717457	0.751833	0.709615	0.607857	0.551333	0.54057	0.675286	0.651583
+2.5cd8+4.5cd4-5.5cd11b_gr1	0.717457	0.751833	0.709615	0.607857	0.551333	0.54057	0.675286	0.651583
+3.5cd8+5.0cd4-6.0cd11b_gr1	0.716857	0.756833	0.713778	0.609957	0.546	0.540752	0.676667	0.651417
-3.5cd8-4.0cd4-1.5cd11b_gr1	0.7965	0.374	0.4884	0.495357	0.928667	0.635984	0.587857	0.651333
+3.5cd8+4.0cd4+1.5cd11b_gr1	0.7965	0.374	0.4884	0.495357	0.928667	0.635984	0.587857	0.651333
+1.5cd8-5.0cd4+0.5cd11b_gr1	0.813167	0.368333	0.482273	0.479481	0.934	0.6242	0.584524	0.651167
-4.0cd8-3.0cd4+5.5cd11b_gr1	0.738652	0.711	0.700847	0.5632	0.591333	0.54386	0.665	0.651167
+4.0cd8+3.0cd4-5.5cd11b_gr1	0.738652	0.711	0.700847	0.5632	0.591333	0.54386	0.665	0.651167
-2.5cd8-4.0cd4+5.0cd11b_gr1	0.717457	0.751833	0.709615	0.60759	0.550333	0.540141	0.674952	0.651083
-1.5cd8-2.5cd4+3.0cd11b_gr1	0.717457	0.751833	0.709615	0.60759	0.550333	0.540141	0.674952	0.651083
+1.5cd8+2.5cd4-3.0cd11b_gr1	0.717457	0.751833	0.709615	0.60759	0.550333	0.540141	0.674952	0.651083
+2.5cd8+4.0cd4-5.0cd11b_gr1	0.717457	0.751833	0.709615	0.60759	0.550333	0.540141	0.674952	0.651083
+3.0cd8+5.0cd4-6.0cd11b_gr1	0.717457	0.751833	0.709615	0.60759	0.550333	0.540141	0.674952	0.651083
-4.0cd8-5.5cd4-1.0cd11b_gr1	0.814667	0.445833	0.544954	0.499648	0.855333	0.612506	0.60181	0.650583
+4.0cd8+5.5cd4+1.0cd11b_gr1	0.814667	0.445833	0.544954	0.499648	0.855333	0.612506	0.60181	0.650583
-2.0cd8-6.0cd4+2.0cd11b_gr1	0.7676	0.5785	0.627808	0.550267	0.722333	0.590957	0.634048	0.650417
-1.5cd8-4.5cd4+1.5cd11b_gr1	0.7676	0.5785	0.627808	0.550267	0.722333	0.590957	0.634048	0.650417
-1.0cd8-3.0cd4+1.0cd11b_gr1	0.7676	0.5785	0.627808	0.550267	0.722333	0.590957	0.634048	0.650417
-0.5cd8-1.5cd4+0.5cd11b_gr1	0.7676	0.5785	0.627808	0.550267	0.722333	0.590957	0.634048	0.650417
+0.5cd8+1.5cd4-0.5cd11b_gr1	0.7676	0.5785	0.627808	0.550267	0.722333	0.590957	0.634048	0.650417
+1.0cd8+3.0cd4-1.0cd11b_gr1	0.7676	0.5785	0.627808	0.550267	0.722333	0.590957	0.634048	0.650417
+1.5cd8+4.5cd4-1.5cd11b_gr1	0.7676	0.5785	0.627808	0.550267	0.722333	0.590957	0.634048	0.650417
-3.0cd8-5.0cd4-1.0cd11b_gr1	0.8174	0.431667	0.536881	0.495481	0.869	0.615511	0.600143	0.650333
-1.5cd8-2.5cd4-0.5cd11b_gr1	0.8174	0.431667	0.536881	0.495481	0.869	0.615511	0.600143	0.650333
+1.5cd8+2.5cd4+0.5cd11b_gr1	0.8174	0.431667	0.536881	0.495481	0.869	0.615511	0.600143	0.650333
+3.0cd8+5.0cd4+1.0cd11b_gr1	0.8174	0.431667	0.536881	0.495481	0.869	0.615511	0.600143	0.650333
-3.0cd8-4.5cd4+5.0cd11b_gr1	0.755714	0.680667	0.687224	0.569367	0.619667	0.555919	0.659524	0.650167
-2.0cd8-3.5cd4+4.0cd11b_gr1	0.717381	0.747667	0.709217	0.604924	0.552667	0.540405	0.673286	0.650167
+2.0cd8+3.5cd4-4.0cd11b_gr1	0.717381	0.747667	0.709217	0.604924	0.552667	0.540405	0.673286	0.650167
-5.0cd8-6.0cd4+4.0cd11b_gr1	0.743362	0.663833	0.671949	0.565933	0.636333	0.56159	0.652286	0.650083
-2.5cd8-3.0cd4+2.0cd11b_gr1	0.743362	0.663833	0.671949	0.565933	0.636333	0.56159	0.652286	0.650083
+2.5cd8+3.0cd4-2.0cd11b_gr1	0.743362	0.663833	0.671949	0.565933	0.636333	0.56159	0.652286	0.650083
+1.5cd8+0.5cd4-2.0cd11b_gr1	0.768567	0.634833	0.666089	0.543867	0.665	0.569252	0.647857	0.649917
+3.0cd8+1.0cd4-4.0cd11b_gr1	0.768567	0.634833	0.666089	0.543867	0.665	0.569252	0.647857	0.649917
+4.5cd8+1.5cd4-6.0cd11b_gr1	0.768567	0.634833	0.666089	0.543867	0.665	0.569252	0.647857	0.649917
-5.0cd8-5.5cd4+5.0cd11b_gr1	0.718676	0.769	0.719033	0.596333	0.530667	0.524614	0.678238	0.649833
-4.5cd8-5.0cd4+4.5cd11b_gr1	0.718676	0.769	0.719033	0.596333	0.530667	0.524614	0.678238	0.649833
+3.0cd8+4.5cd4-5.0cd11b_gr1	0.755214	0.680667	0.687009	0.5692	0.619	0.555538	0.659238	0.649833
+4.5cd8+5.0cd4-4.5cd11b_gr1	0.718676	0.769	0.719033	0.596333	0.530667	0.524614	0.678238	0.649833
+5.0cd8+5.5cd4-5.0cd11b_gr1	0.718676	0.769	0.719033	0.596333	0.530667	0.524614	0.678238	0.649833
-3.0cd8-4.0cd4-1.5cd11b_gr1	0.800333	0.372333	0.483929	0.476181	0.927	0.62059	0.58581	0.649667
+2.5cd8+1.0cd4-4.0cd11b_gr1	0.763867	0.660667	0.67959	0.552533	0.638667	0.560705	0.65381	0.649667
+3.5cd8+1.5cd4-6.0cd11b_gr1	0.763867	0.660667	0.67959	0.552533	0.638667	0.560705	0.65381	0.649667
-4.5cd8-5.5cd4+3.5cd11b_gr1	0.743229	0.662833	0.67087	0.565233	0.636333	0.561	0.651571	0.649583
+4.5cd8+5.5cd4-3.5cd11b_gr1	0.743229	0.662833	0.67087	0.565233	0.636333	0.561	0.651571	0.649583
-3.0cd8-1.0cd4+4.0cd11b_gr1	0.768167	0.634833	0.665867	0.543867	0.664	0.568586	0.647524	0.649417
-2.5cd8-1.0cd4+4.0cd11b_gr1	0.763467	0.661167	0.679654	0.5532	0.637667	0.560438	0.65381	0.649417
-1.5cd8-0.5cd4+2.0cd11b_gr1	0.768167	0.634833	0.665867	0.543867	0.664	0.568586	0.647524	0.649417
-2.5cd8-6.0cd4+2.0cd11b_gr1	0.774243	0.582	0.630986	0.5463	0.716333	0.586505	0.633476	0.649167
-6.0cd8-4.0cd4+5.5cd11b_gr1	0.755286	0.690167	0.689458	0.553867	0.608	0.542052	0.659905	0.649083
-3.0cd8-4.0cd4+3.5cd11b_gr1	0.715767	0.780167	0.722325	0.597033	0.518	0.516981	0.680286	0.649083
+3.0cd8+4.0cd4-3.5cd11b_gr1	0.715767	0.780167	0.722325	0.597033	0.518	0.516981	0.680286	0.649083
+3.5cd8+1.0cd4-6.0cd11b_gr1	0.7287	0.696833	0.685741	0.5865	0.601	0.555229	0.661	0.648917
-2.0cd8-6.0cd4+1.0cd11b_gr1	0.758367	0.5985	0.638819	0.557657	0.699333	0.588665	0.638238	0.648917
-2.0cd8-5.5cd4+1.0cd11b_gr1	0.758367	0.5985	0.638819	0.557657	0.699333	0.588665	0.638238	0.648917
-2.0cd8-5.0cd4+1.0cd11b_gr1	0.758367	0.5985	0.638819	0.557657	0.699333	0.588665	0.638238	0.648917
-1.0cd8-3.0cd4+0.5cd11b_gr1	0.758367	0.5985	0.638819	0.557657	0.699333	0.588665	0.638238	0.648917
-1.0cd8-2.5cd4+0.5cd11b_gr1	0.758367	0.5985	0.638819	0.557657	0.699333	0.588665	0.638238	0.648917
+1.0cd8+2.5cd4-0.5cd11b_gr1	0.758367	0.5985	0.638819	0.557657	0.699333	0.588665	0.638238	0.648917
+1.0cd8+3.0cd4-0.5cd11b_gr1	0.758367	0.5985	0.638819	0.557657	0.699333	0.588665	0.638238	0.648917
+2.0cd8+5.0cd4-1.0cd11b_gr1	0.758367	0.5985	0.638819	0.557657	0.699333	0.588665	0.638238	0.648917
+2.0cd8+5.5cd4-1.0cd11b_gr1	0.758367	0.5985	0.638819	0.557657	0.699333	0.588665	0.638238	0.648917
-2.5cd8-6.0cd4-0.5cd11b_gr1	0.815967	0.438	0.538683	0.499748	0.859333	0.613279	0.599048	0.648667
-1.0cd8-5.0cd4-0.5cd11b_gr1	0.8132	0.445167	0.547427	0.497295	0.852	0.612778	0.60281	0.648583
+1.0cd8+5.0cd4+0.5cd11b_gr1	0.8132	0.445167	0.547427	0.497295	0.852	0.612778	0.60281	0.648583
+4.0cd8+1.5cd4-6.0cd11b_gr1	0.763667	0.652167	0.675792	0.5492	0.645	0.563781	0.651476	0.648583
-5.5cd8-1.0cd4+4.5cd11b_gr1	0.744967	0.701	0.696821	0.565167	0.595667	0.546005	0.661	0.648333
-4.5cd8-5.5cd4-2.0cd11b_gr1	0.7845	0.368	0.480733	0.492948	0.928667	0.634017	0.584381	0.648333
+4.5cd8+5.5cd4+2.0cd11b_gr1	0.7845	0.368	0.480733	0.492948	0.928667	0.634017	0.584381	0.648333
+5.5cd8+1.0cd4-4.5cd11b_gr1	0.744967	0.701	0.696821	0.565167	0.595667	0.546005	0.661	0.648333
-4.5cd8-6.0cd4+5.5cd11b_gr1	0.714333	0.778333	0.721082	0.597167	0.518	0.517452	0.679238	0.648167
+3.5cd8+4.0cd4-6.0cd11b_gr1	0.717014	0.724333	0.69842	0.586424	0.572	0.544817	0.665714	0.648167
-1.0cd8-4.5cd4-0.5cd11b_gr1	0.8127	0.444667	0.546832	0.496662	0.851	0.611963	0.60219	0.647833
+1.0cd8+4.5cd4+0.5cd11b_gr1	0.8127	0.444667	0.546832	0.496662	0.851	0.611963	0.60219	0.647833
-4.0cd8-4.5cd4+3.0cd11b_gr1	0.738729	0.667667	0.672851	0.567	0.628	0.55821	0.65081	0.647833
+4.0cd8+4.5cd4-3.0cd11b_gr1	0.738729	0.667667	0.672851	0.567	0.628	0.55821	0.65081	0.647833
-6.0cd8-3.5cd4+1.0cd11b_gr1	0.762005	0.684167	0.684559	0.5316	0.610667	0.528017	0.655476	0.647417
-4.0cd8-5.5cd4-2.0cd11b_gr1	0.800333	0.367833	0.479738	0.473881	0.927	0.618624	0.582857	0.647417
+2.0cd8+1.0cd4-3.5cd11b_gr1	0.7598	0.659667	0.677749	0.550167	0.634667	0.557848	0.651619	0.647167
-2.0cd8-1.0cd4+3.5cd11b_gr1	0.7594	0.660167	0.677813	0.550833	0.633667	0.557581	0.651619	0.646917
-4.0cd8-6.0cd4+5.5cd11b_gr1	0.707324	0.7685	0.71428	0.5978	0.525333	0.521681	0.676095	0.646917
-4.0cd8-1.0cd4+4.0cd11b_gr1	0.747495	0.695333	0.694118	0.555867	0.598333	0.543138	0.658619	0.646833
-2.0cd8-0.5cd4+2.0cd11b_gr1	0.747495	0.695333	0.694118	0.555867	0.598333	0.543138	0.658619	0.646833
+2.0cd8+0.5cd4-2.0cd11b_gr1	0.747495	0.695333	0.694118	0.555867	0.598333	0.543138	0.658619	0.646833
+3.0cd8+1.5cd4-5.5cd11b_gr1	0.7596	0.659667	0.677583	0.548167	0.634	0.556848	0.651286	0.646833
+4.0cd8+1.0cd4-4.0cd11b_gr1	0.747495	0.695333	0.694118	0.555867	0.598333	0.543138	0.658619	0.646833
-2.0cd8-4.0cd4+4.5cd11b_gr1	0.71659	0.74	0.704248	0.59709	0.553667	0.537433	0.669048	0.646833
+2.0cd8+4.0cd4-4.5cd11b_gr1	0.71659	0.74	0.704248	0.59709	0.553667	0.537433	0.669048	0.646833
-2.5cd8-4.0cd4-1.0cd11b_gr1	0.810233	0.432667	0.535854	0.495538	0.860667	0.613179	0.597619	0.646667
+2.5cd8+4.0cd4+1.0cd11b_gr1	0.810233	0.432667	0.535854	0.495538	0.860667	0.613179	0.597619	0.646667
-3.0cd8-1.5cd4+5.5cd11b_gr1	0.7592	0.660167	0.677646	0.548833	0.633	0.556581	0.651286	0.646583
-4.5cd8-6.0cd4+4.0cd11b_gr1	0.737629	0.662	0.669029	0.5745	0.630667	0.562648	0.649238	0.646333
+3.0cd8+1.5cd4-5.0cd11b_gr1	0.7586	0.659667	0.677149	0.548667	0.632667	0.556133	0.650619	0.646167
-1.5cd8-3.5cd4+4.5cd11b_gr1	0.698981	0.779167	0.716471	0.603457	0.513	0.515937	0.676524	0.646083
+1.5cd8+3.5cd4-4.5cd11b_gr1	0.698981	0.779167	0.716471	0.603457	0.513	0.515937	0.676524	0.646083
-3.0cd8-1.5cd4+5.0cd11b_gr1	0.7582	0.660167	0.677213	0.549333	0.631667	0.555867	0.650619	0.645917
-3.0cd8+0.5cd4+3.0cd11b_gr1	0.724643	0.707167	0.693815	0.579433	0.584667	0.54736	0.659333	0.645917
+2.0cd8-5.5cd4+0.5cd11b_gr1	0.8095	0.361	0.475073	0.474348	0.930667	0.619362	0.578714	0.645833
-2.0cd8-4.5cd4+5.5cd11b_gr1	0.699481	0.778667	0.716304	0.60309	0.513	0.515714	0.676143	0.645833
-2.0cd8-2.5cd4+3.5cd11b_gr1	0.713795	0.705667	0.680789	0.605248	0.586	0.552368	0.660714	0.645833
+2.0cd8+2.5cd4-3.5cd11b_gr1	0.713795	0.705667	0.680789	0.605248	0.586	0.552368	0.660714	0.645833
+2.0cd8+4.5cd4-5.5cd11b_gr1	0.699481	0.778667	0.716304	0.60309	0.513	0.515714	0.676143	0.645833
-2.5cd8-4.0cd4+5.5cd11b_gr1	0.707029	0.708	0.680384	0.600124	0.583333	0.54891	0.660714	0.645667
-3.5cd8-5.5cd4-2.0cd11b_gr1	0.801667	0.366167	0.478633	0.471748	0.925	0.616829	0.581857	0.645583
-3.0cd8-5.5cd4-1.0cd11b_gr1	0.815033	0.4305	0.535314	0.491614	0.860667	0.611568	0.597095	0.645583
+3.0cd8+5.5cd4+1.0cd11b_gr1	0.815033	0.4305	0.535314	0.491614	0.860667	0.611568	0.597095	0.645583
-1.5cd8+5.5cd4-0.5cd11b_gr1	0.808867	0.361167	0.474659	0.474481	0.929667	0.61879	0.578333	0.645417
-4.0cd8-5.0cd4+3.0cd11b_gr1	0.737081	0.662833	0.668917	0.570733	0.628	0.5596	0.648714	0.645417
-2.0cd8-2.5cd4+1.5cd11b_gr1	0.737081	0.662833	0.668917	0.570733	0.628	0.5596	0.648714	0.645417
+2.0cd8+2.5cd4-1.5cd11b_gr1	0.737081	0.662833	0.668917	0.570733	0.628	0.5596	0.648714	0.645417
+4.0cd8+5.0cd4-3.0cd11b_gr1	0.737081	0.662833	0.668917	0.570733	0.628	0.5596	0.648714	0.645417
+3.5cd8+2.5cd4-0.5cd11b_gr1	0.779314	0.622333	0.654635	0.509267	0.668333	0.543802	0.638333	0.645333
-1.5cd8-3.5cd4+1.0cd11b_gr1	0.771543	0.570667	0.623366	0.538633	0.719667	0.584738	0.628333	0.645167
+1.5cd8+3.5cd4-1.0cd11b_gr1	0.771543	0.570667	0.623366	0.538633	0.719667	0.584738	0.628333	0.645167
+2.5cd8+4.0cd4-5.5cd11b_gr1	0.707029	0.708	0.680384	0.599857	0.582333	0.548481	0.660381	0.645167
+3.0cd8+5.0cd4-5.5cd11b_gr1	0.746448	0.698333	0.695454	0.564867	0.592	0.544624	0.659	0.645167
-5.5cd8-5.0cd4-1.0cd11b_gr1	0.7914	0.4045	0.506163	0.486662	0.884667	0.61373	0.588095	0.644583
-3.0cd8-4.0cd4+5.5cd11b_gr1	0.712229	0.705167	0.679778	0.602148	0.584	0.54994	0.659714	0.644583
-2.0cd8-2.0cd4+5.5cd11b_gr1	0.73151	0.680167	0.68298	0.553767	0.609	0.550051	0.65319	0.644583
+2.5cd8+1.0cd4-3.5cd11b_gr1	0.7638	0.629167	0.661016	0.537167	0.66	0.563633	0.642381	0.644583
+3.0cd8+4.0cd4-5.5cd11b_gr1	0.712229	0.705167	0.679778	0.602148	0.584	0.54994	0.659714	0.644583
+3.5cd8+1.0cd4-4.0cd11b_gr1	0.744995	0.694833	0.692708	0.555067	0.594333	0.541657	0.657	0.644583
+4.0cd8+1.5cd4-5.5cd11b_gr1	0.7638	0.629167	0.661016	0.537167	0.66	0.563633	0.642381	0.644583
-5.0cd8-6.0cd4-1.0cd11b_gr1	0.812133	0.441167	0.539456	0.490748	0.847667	0.604025	0.596143	0.644417
-4.5cd8-5.5cd4-1.0cd11b_gr1	0.812133	0.441167	0.539456	0.490748	0.847667	0.604025	0.596143	0.644417
-2.5cd8-3.0cd4-0.5cd11b_gr1	0.812133	0.441167	0.539456	0.490748	0.847667	0.604025	0.596143	0.644417
+2.5cd8+3.0cd4+0.5cd11b_gr1	0.812133	0.441167	0.539456	0.490748	0.847667	0.604025	0.596143	0.644417
+3.0cd8-0.5cd4-3.0cd11b_gr1	0.724643	0.704167	0.691072	0.577833	0.584667	0.545989	0.657333	0.644417
+4.5cd8+5.5cd4+1.0cd11b_gr1	0.812133	0.441167	0.539456	0.490748	0.847667	0.604025	0.596143	0.644417
-4.0cd8-1.5cd4+5.5cd11b_gr1	0.7634	0.629167	0.660794	0.537167	0.659	0.562967	0.642048	0.644083
-2.5cd8-5.0cd4+5.5cd11b_gr1	0.737381	0.715833	0.699977	0.5754	0.572333	0.537838	0.662857	0.644083
-2.5cd8-1.0cd4+3.5cd11b_gr1	0.7634	0.629167	0.660794	0.537167	0.659	0.562967	0.642048	0.644083
+2.5cd8+5.0cd4-5.5cd11b_gr1	0.737381	0.715833	0.699977	0.5754	0.572333	0.537838	0.662857	0.644083
-3.0cd8-3.5cd4+2.5cd11b_gr1	0.734848	0.699333	0.688055	0.560367	0.588333	0.535319	0.657143	0.643833
+3.0cd8+3.5cd4-2.5cd11b_gr1	0.734848	0.699333	0.688055	0.560367	0.588333	0.535319	0.657143	0.643833
-2.5cd8-6.0cd4+1.0cd11b_gr1	0.7743	0.555	0.613684	0.533667	0.732333	0.587475	0.623619	0.643667
-5.0cd8+0.5cd4+4.0cd11b_gr1	0.737467	0.645667	0.661489	0.557124	0.641667	0.564271	0.641905	0.643667
-6.0cd8+0.5cd4+4.5cd11b_gr1	0.743052	0.664167	0.677228	0.550224	0.623	0.5541	0.645762	0.643583
-4.5cd8-6.0cd4+2.0cd11b_gr1	0.76711	0.5625	0.617523	0.5362	0.724667	0.583424	0.623857	0.643583
-1.5cd8-5.0cd4+1.5cd11b_gr1	0.761176	0.564833	0.617405	0.5374	0.722333	0.585227	0.625714	0.643583
+1.5cd8+5.0cd4-1.5cd11b_gr1	0.761176	0.564833	0.617405	0.5374	0.722333	0.585227	0.625714	0.643583
-2.5cd8-4.5cd4+4.5cd11b_gr1	0.744014	0.6925	0.692154	0.563	0.594333	0.543848	0.656429	0.643417
-2.0cd8-3.5cd4+3.5cd11b_gr1	0.744014	0.6925	0.692154	0.563	0.594333	0.543848	0.656429	0.643417
-6.0cd8-1.0cd4+3.0cd11b_gr1	0.757348	0.678667	0.675882	0.5493	0.608	0.534032	0.649333	0.643333
-3.0cd8-0.5cd4+1.5cd11b_gr1	0.757348	0.678667	0.675882	0.5493	0.608	0.534032	0.649333	0.643333
-0.5cd8-4.0cd4-0.5cd11b_gr1	0.8074	0.439667	0.539878	0.491819	0.847	0.605675	0.596905	0.643333
+0.5cd8+4.0cd4+0.5cd11b_gr1	0.8074	0.439667	0.539878	0.491819	0.847	0.605675	0.596905	0.643333
+3.0cd8+0.5cd4-1.5cd11b_gr1	0.757348	0.678667	0.675882	0.5493	0.608	0.534032	0.649333	0.643333
+2.0cd8+3.5cd4-3.5cd11b_gr1	0.743514	0.6925	0.691939	0.562833	0.593667	0.543467	0.656143	0.643083
+2.5cd8+4.5cd4-4.5cd11b_gr1	0.743514	0.6925	0.691939	0.562833	0.593667	0.543467	0.656143	0.643083
-6.0cd8-0.5cd4+2.5cd11b_gr1	0.754771	0.688667	0.686074	0.550833	0.597	0.534148	0.651238	0.642833
-2.5cd8-3.5cd4+1.5cd11b_gr1	0.741343	0.641333	0.658109	0.5574	0.644	0.562614	0.641762	0.642667
-2.5cd8-3.5cd4+5.0cd11b_gr1	0.713329	0.702333	0.679014	0.596414	0.583	0.547602	0.657286	0.642667
+2.5cd8+3.5cd4-5.0cd11b_gr1	0.713329	0.702333	0.679014	0.596414	0.583	0.547602	0.657286	0.642667
+5.0cd8-0.5cd4-4.0cd11b_gr1	0.735467	0.643667	0.659241	0.556257	0.641667	0.563481	0.640571	0.642667
-1.5cd8-4.0cd4+0.5cd11b_gr1	0.770967	0.552833	0.611075	0.5331	0.732333	0.587008	0.622286	0.642583
-1.5cd8-3.5cd4+0.5cd11b_gr1	0.770967	0.552833	0.611075	0.5331	0.732333	0.587008	0.622286	0.642583
+1.5cd8+3.5cd4-0.5cd11b_gr1	0.770967	0.552833	0.611075	0.5331	0.732333	0.587008	0.622286	0.642583
+1.5cd8+4.0cd4-0.5cd11b_gr1	0.770967	0.552833	0.611075	0.5331	0.732333	0.587008	0.622286	0.642583
-2.5cd8-3.5cd4-0.5cd11b_gr1	0.796067	0.4295	0.527424	0.492452	0.855333	0.607244	0.591952	0.642417
+2.5cd8+3.5cd4+0.5cd11b_gr1	0.796067	0.4295	0.527424	0.492452	0.855333	0.607244	0.591952	0.642417
-2.5cd8-3.5cd4+4.5cd11b_gr1	0.709671	0.723833	0.689044	0.595457	0.561	0.535641	0.663286	0.642417
+2.5cd8+3.5cd4-4.5cd11b_gr1	0.709671	0.723833	0.689044	0.595457	0.561	0.535641	0.663286	0.642417
-3.0cd8-1.0cd4+5.5cd11b_gr1	0.723	0.693	0.682533	0.570233	0.591333	0.545624	0.655048	0.642167
-6.0cd8+5.5cd4-6.0cd11b_gr1	0.700524	0.860833	0.764034	0.5923	0.423333	0.472027	0.695	0.642083
+2.0cd8+2.0cd4-5.5cd11b_gr1	0.72871	0.680167	0.681885	0.552067	0.604	0.547037	0.651095	0.642083
-4.0cd8-5.5cd4+2.5cd11b_gr1	0.74031	0.638167	0.655732	0.5569	0.645667	0.562967	0.640476	0.641917
-6.0cd8-4.0cd4-0.5cd11b_gr1	0.774	0.454833	0.542767	0.494886	0.828333	0.60231	0.596524	0.641583
-6.0cd8-3.5cd4-1.0cd11b_gr1	0.786833	0.377833	0.486495	0.484995	0.905333	0.620132	0.579	0.641583
+3.5cd8+5.5cd4-6.0cd11b_gr1	0.741914	0.688833	0.690501	0.558	0.594333	0.542424	0.654667	0.641583
-4.5cd8-5.5cd4+4.0cd11b_gr1	0.733148	0.699333	0.687076	0.555033	0.583333	0.530252	0.655238	0.641333
-3.5cd8-1.0cd4+5.5cd11b_gr1	0.7226	0.684	0.677781	0.569267	0.598667	0.549748	0.653143	0.641333
+4.5cd8+5.5cd4-4.0cd11b_gr1	0.733148	0.699333	0.687076	0.555033	0.583333	0.530252	0.655238	0.641333
-4.5cd8-5.0cd4+3.5cd11b_gr1	0.731448	0.702667	0.689054	0.555533	0.579667	0.529567	0.65519	0.641167
+4.5cd8+5.0cd4-3.5cd11b_gr1	0.731448	0.702667	0.689054	0.555533	0.579667	0.529567	0.65519	0.641167
-5.0cd8-5.5cd4-1.0cd11b_gr1	0.787367	0.407167	0.506397	0.484429	0.874667	0.608021	0.585714	0.640917
+5.0cd8+5.5cd4+1.0cd11b_gr1	0.787367	0.407167	0.506397	0.484429	0.874667	0.608021	0.585714	0.640917
-3.5cd8+0.5cd4+3.5cd11b_gr1	0.723143	0.696167	0.685832	0.5698	0.585667	0.543156	0.65281	0.640917
+2.5cd8+5.5cd4-1.5cd11b_gr1	0.766543	0.562667	0.617334	0.5316	0.719	0.581362	0.622905	0.640833
-5.5cd8+5.5cd4-3.5cd11b_gr1	0.666695	0.861333	0.743318	0.628957	0.42	0.468219	0.69219	0.640667
+5.5cd8-5.5cd4+3.5cd11b_gr1	0.666695	0.861333	0.743318	0.628957	0.42	0.468219	0.69219	0.640667
-5.5cd8+5.0cd4-5.5cd11b_gr1	0.699757	0.857833	0.762334	0.5883	0.423333	0.470827	0.693048	0.640583
+4.5cd8+5.0cd4+2.0cd11b_gr1	0.7746	0.361333	0.472506	0.485324	0.919333	0.625375	0.576381	0.640333
+2.5cd8+3.5cd4-1.5cd11b_gr1	0.741343	0.636333	0.655251	0.550733	0.644	0.558614	0.638429	0.640167
+3.5cd8-0.5cd4-3.5cd11b_gr1	0.723143	0.694167	0.684004	0.568733	0.585667	0.542241	0.651476	0.639917
-2.5cd8-5.5cd4-0.5cd11b_gr1	0.801633	0.438	0.535463	0.49419	0.841333	0.604059	0.592524	0.639667
-1.5cd8-6.0cd4+2.0cd11b_gr1	0.764976	0.521	0.591532	0.512657	0.758333	0.5876	0.611714	0.639667
-1.0cd8-4.5cd4+1.5cd11b_gr1	0.764976	0.521	0.591532	0.512657	0.758333	0.5876	0.611714	0.639667
+1.0cd8+4.5cd4-1.5cd11b_gr1	0.764976	0.521	0.591532	0.512657	0.758333	0.5876	0.611714	0.639667
+2.5cd8+5.5cd4+0.5cd11b_gr1	0.801633	0.438	0.535463	0.49419	0.841333	0.604059	0.592524	0.639667
+4.0cd8+5.5cd4-2.5cd11b_gr1	0.74031	0.633167	0.652875	0.550233	0.645667	0.558967	0.637143	0.639417
-2.5cd8-6.0cd4+1.5cd11b_gr1	0.765133	0.555	0.609371	0.534767	0.723667	0.582889	0.620667	0.639333
-2.0cd8-3.5cd4-0.5cd11b_gr1	0.804567	0.427	0.528297	0.488224	0.851333	0.604238	0.589952	0.639167
+2.0cd8+3.5cd4+0.5cd11b_gr1	0.804567	0.427	0.528297	0.488224	0.851333	0.604238	0.589952	0.639167
-3.0cd8-1.0cd4+3.5cd11b_gr1	0.747267	0.666833	0.675208	0.546833	0.611333	0.54321	0.645952	0.639083
+3.0cd8+1.0cd4-3.5cd11b_gr1	0.747267	0.666833	0.675208	0.546833	0.611333	0.54321	0.645952	0.639083
+2.5cd8-0.5cd4-2.5cd11b_gr1	0.72051	0.702333	0.687682	0.565833	0.575333	0.535246	0.652048	0.638833
+5.0cd8-1.0cd4-5.0cd11b_gr1	0.72051	0.702333	0.687682	0.565833	0.575333	0.535246	0.652048	0.638833
-5.5cd8-5.5cd4-1.0cd11b_gr1	0.785367	0.407667	0.506159	0.480295	0.87	0.604297	0.584286	0.638833
+5.5cd8+5.5cd4+1.0cd11b_gr1	0.785367	0.407667	0.506159	0.480295	0.87	0.604297	0.584286	0.638833
-6.0cd8-3.5cd4+0.5cd11b_gr1	0.762843	0.6625	0.668063	0.523524	0.614667	0.522475	0.645238	0.638583
+2.0cd8+4.5cd4-0.5cd11b_gr1	0.7711	0.543833	0.605433	0.524833	0.733	0.58337	0.61681	0.638417
-5.5cd8+1.0cd4+5.5cd11b_gr1	0.719476	0.701333	0.688139	0.565433	0.575333	0.535884	0.651429	0.638333
-5.5cd8-3.5cd4+1.0cd11b_gr1	0.765219	0.64	0.656683	0.515267	0.636667	0.526749	0.635429	0.638333
+5.5cd8+3.5cd4-1.0cd11b_gr1	0.765219	0.64	0.656683	0.515267	0.636667	0.526749	0.635429	0.638333
-2.5cd8-1.0cd4+4.5cd11b_gr1	0.736933	0.674	0.674632	0.5579	0.602333	0.543119	0.649	0.638167
+3.5cd8+5.0cd4-5.5cd11b_gr1	0.738014	0.680667	0.681571	0.558133	0.595667	0.540224	0.649857	0.638167
+4.0cd8+5.5cd4-6.0cd11b_gr1	0.738014	0.680667	0.681571	0.558133	0.595667	0.540224	0.649857	0.638167
-2.5cd8-4.0cd4-1.5cd11b_gr1	0.781667	0.356167	0.465671	0.466014	0.919667	0.610538	0.573476	0.637917
-2.0cd8-4.5cd4+0.5cd11b_gr1	0.7691	0.542833	0.6041	0.52449	0.733	0.58307	0.616238	0.637917
-2.0cd8-4.5cd4+1.0cd11b_gr1	0.7638	0.5515	0.608121	0.53	0.724333	0.581737	0.618667	0.637917
+2.0cd8+4.5cd4-1.0cd11b_gr1	0.7638	0.5515	0.608121	0.53	0.724333	0.581737	0.618667	0.637917
-4.0cd8+4.0cd4-2.5cd11b_gr1	0.666262	0.857167	0.74069	0.623343	0.418667	0.465648	0.688667	0.637917
-1.5cd8-3.5cd4+4.0cd11b_gr1	0.704824	0.7805	0.717762	0.590924	0.495333	0.501724	0.670857	0.637917
+1.5cd8+3.5cd4-4.0cd11b_gr1	0.704824	0.7805	0.717762	0.590924	0.495333	0.501724	0.670857	0.637917
+4.0cd8-4.0cd4+2.5cd11b_gr1	0.666262	0.857167	0.74069	0.623343	0.418667	0.465648	0.688667	0.637917
-2.0cd8-5.5cd4+1.5cd11b_gr1	0.755133	0.552	0.604838	0.534033	0.723667	0.582127	0.618667	0.637833
-1.5cd8-4.0cd4+1.0cd11b_gr1	0.755133	0.552	0.604838	0.534033	0.723667	0.582127	0.618667	0.637833
+1.5cd8+4.0cd4-1.0cd11b_gr1	0.755133	0.552	0.604838	0.534033	0.723667	0.582127	0.618667	0.637833
+2.0cd8+5.5cd4-1.5cd11b_gr1	0.755133	0.552	0.604838	0.534033	0.723667	0.582127	0.618667	0.637833
-2.0cd8-4.0cd4-0.5cd11b_gr1	0.7997	0.431333	0.529957	0.491224	0.844	0.603157	0.589619	0.637667
-1.0cd8-3.5cd4+0.5cd11b_gr1	0.745933	0.576667	0.620744	0.540424	0.698667	0.579473	0.624429	0.637667
+1.0cd8+3.5cd4-0.5cd11b_gr1	0.745933	0.576667	0.620744	0.540424	0.698667	0.579473	0.624429	0.637667
+2.0cd8+4.0cd4+0.5cd11b_gr1	0.7997	0.431333	0.529957	0.491224	0.844	0.603157	0.589619	0.637667
+3.0cd8+1.0cd4-5.5cd11b_gr1	0.7242	0.681	0.6752	0.558233	0.594333	0.539624	0.648048	0.637667
-5.0cd8-1.0cd4+4.0cd11b_gr1	0.729967	0.675167	0.674946	0.547	0.6	0.537805	0.646143	0.637583
-2.5cd8-0.5cd4+2.0cd11b_gr1	0.729967	0.675167	0.674946	0.547	0.6	0.537805	0.646143	0.637583
+2.5cd8+0.5cd4-2.0cd11b_gr1	0.729967	0.675167	0.674946	0.547	0.6	0.537805	0.646143	0.637583
+5.0cd8+1.0cd4-4.0cd11b_gr1	0.729967	0.675167	0.674946	0.547	0.6	0.537805	0.646143	0.637583
+2.5cd8+4.0cd4+1.5cd11b_gr1	0.780867	0.3565	0.465557	0.465714	0.918333	0.609767	0.573095	0.637417
+3.5cd8+1.0cd4-5.5cd11b_gr1	0.7238	0.673	0.671019	0.5586	0.601667	0.544548	0.64681	0.637333
-5.5cd8-4.5cd4-1.0cd11b_gr1	0.784433	0.393833	0.496937	0.476995	0.88	0.606411	0.580048	0.636917
+5.5cd8+4.5cd4+1.0cd11b_gr1	0.784433	0.393833	0.496937	0.476995	0.88	0.606411	0.580048	0.636917
+3.0cd8+5.0cd4-1.5cd11b_gr1	0.76151	0.5685	0.619602	0.523467	0.705333	0.571076	0.620857	0.636917
-2.0cd8-6.0cd4+1.5cd11b_gr1	0.754133	0.552	0.604171	0.532033	0.721667	0.580127	0.617667	0.636833
+5.5cd8-1.0cd4-5.5cd11b_gr1	0.719476	0.698333	0.685396	0.563833	0.575333	0.534513	0.649429	0.636833
-3.5cd8-0.5cd4+2.0cd11b_gr1	0.749519	0.679	0.680742	0.541167	0.594333	0.529086	0.644952	0.636667
+3.5cd8+0.5cd4-2.0cd11b_gr1	0.749519	0.679	0.680742	0.541167	0.594333	0.529086	0.644952	0.636667
-4.5cd8-5.5cd4+2.5cd11b_gr1	0.737676	0.641333	0.655347	0.543933	0.631333	0.549352	0.637381	0.636333
-5.0cd8-5.5cd4+3.5cd11b_gr1	0.742386	0.628	0.647517	0.544333	0.644667	0.5516	0.633095	0.636333
+5.0cd8+5.5cd4-3.5cd11b_gr1	0.742386	0.628	0.647517	0.544333	0.644667	0.5516	0.633095	0.636333
-5.0cd8-4.5cd4-1.0cd11b_gr1	0.783433	0.394333	0.496803	0.475795	0.878	0.604911	0.579476	0.636167
+2.5cd8+1.0cd4-4.5cd11b_gr1	0.7384	0.666	0.670429	0.5509	0.606333	0.540719	0.645	0.636167
+5.0cd8+4.5cd4+1.0cd11b_gr1	0.783433	0.394333	0.496803	0.475795	0.878	0.604911	0.579476	0.636167
-3.0cd8-5.0cd4+1.5cd11b_gr1	0.760843	0.569	0.619488	0.522133	0.703333	0.569476	0.620524	0.636167
-2.0cd8-4.5cd4-1.0cd11b_gr1	0.7422	0.492	0.55759	0.516086	0.779333	0.592605	0.605667	0.635667
+2.0cd8+4.5cd4+1.0cd11b_gr1	0.7422	0.492	0.55759	0.516086	0.779333	0.592605	0.605667	0.635667
-4.0cd8-5.5cd4+2.0cd11b_gr1	0.748376	0.609833	0.636647	0.548433	0.661333	0.556414	0.62881	0.635583
+4.0cd8+5.5cd4-2.0cd11b_gr1	0.748376	0.609833	0.636647	0.548433	0.661333	0.556414	0.62881	0.635583
+5.0cd8-5.5cd4+3.5cd11b_gr1	0.660838	0.8525	0.735605	0.62481	0.418667	0.465429	0.685476	0.635583
-5.0cd8+5.5cd4-3.5cd11b_gr1	0.659838	0.852	0.734938	0.62471	0.418667	0.465333	0.685143	0.635333
+1.0cd8+2.5cd4-3.0cd11b_gr1	0.689581	0.774167	0.709768	0.585557	0.496	0.499451	0.667429	0.635083
+2.0cd8+5.0cd4-6.0cd11b_gr1	0.689581	0.774167	0.709768	0.585557	0.496	0.499451	0.667429	0.635083
-5.0cd8-2.5cd4+1.0cd11b_gr1	0.746524	0.6965	0.68918	0.5278	0.573667	0.511641	0.649571	0.635083
+5.0cd8+2.5cd4-1.0cd11b_gr1	0.746524	0.6965	0.68918	0.5278	0.573667	0.511641	0.649571	0.635083
+3.0cd8+5.5cd4-5.5cd11b_gr1	0.737848	0.6925	0.688403	0.541167	0.577333	0.525171	0.649476	0.634917
-5.5cd8-3.0cd4+1.0cd11b_gr1	0.746229	0.698333	0.68753	0.523767	0.571333	0.507556	0.648762	0.634833
-1.5cd8-5.5cd4+1.0cd11b_gr1	0.7316	0.571	0.613249	0.538557	0.698667	0.577825	0.620857	0.634833
-1.5cd8-5.0cd4+1.0cd11b_gr1	0.7316	0.571	0.613249	0.538557	0.698667	0.577825	0.620857	0.634833
+1.5cd8+5.0cd4-1.0cd11b_gr1	0.7316	0.571	0.613249	0.538557	0.698667	0.577825	0.620857	0.634833
+1.5cd8+5.5cd4-1.0cd11b_gr1	0.7316	0.571	0.613249	0.538557	0.698667	0.577825	0.620857	0.634833
+5.5cd8+3.0cd4-1.0cd11b_gr1	0.746229	0.698333	0.68753	0.523767	0.571333	0.507556	0.648762	0.634833
-3.0cd8-6.0cd4-0.5cd11b_gr1	0.785033	0.428667	0.524729	0.489462	0.840667	0.600714	0.586857	0.634667
+4.5cd8+5.5cd4-2.5cd11b_gr1	0.737676	0.637833	0.653347	0.539267	0.631333	0.546552	0.635048	0.634583
-2.5cd8-4.5cd4+5.0cd11b_gr1	0.725614	0.7015	0.686155	0.568333	0.567667	0.529919	0.651524	0.634583
+2.5cd8+4.5cd4-5.0cd11b_gr1	0.725614	0.7015	0.686155	0.568333	0.567667	0.529919	0.651524	0.634583
-2.5cd8-4.0cd4+4.5cd11b_gr1	0.724548	0.704167	0.687114	0.567067	0.564	0.527743	0.651238	0.634083
+2.5cd8+4.0cd4-4.5cd11b_gr1	0.724548	0.704167	0.687114	0.567067	0.564	0.527743	0.651238	0.634083
-3.0cd8-4.0cd4+5.0cd11b_gr1	0.704805	0.707	0.678045	0.580957	0.560667	0.529251	0.652476	0.633833
-1.5cd8-2.0cd4+2.5cd11b_gr1	0.704805	0.707	0.678045	0.580957	0.560667	0.529251	0.652476	0.633833
+1.5cd8+2.0cd4-2.5cd11b_gr1	0.704805	0.707	0.678045	0.580957	0.560667	0.529251	0.652476	0.633833
+3.0cd8+4.0cd4-5.0cd11b_gr1	0.704805	0.707	0.678045	0.580957	0.560667	0.529251	0.652476	0.633833
-2.5cd8-5.0cd4-0.5cd11b_gr1	0.7837	0.426667	0.522824	0.488729	0.840667	0.600162	0.585619	0.633667
+2.5cd8+5.0cd4+0.5cd11b_gr1	0.7837	0.426667	0.522824	0.488729	0.840667	0.600162	0.585619	0.633667
-3.0cd8-5.5cd4+2.0cd11b_gr1	0.758143	0.573833	0.620282	0.5153	0.693	0.561162	0.618762	0.633417
+3.0cd8+5.5cd4-2.0cd11b_gr1	0.758143	0.573833	0.620282	0.5153	0.693	0.561162	0.618762	0.633417
-1.5cd8-5.0cd4-1.0cd11b_gr1	0.741367	0.488667	0.555171	0.511419	0.778	0.589805	0.602429	0.633333
+1.5cd8+5.0cd4+1.0cd11b_gr1	0.741367	0.488667	0.555171	0.511419	0.778	0.589805	0.602429	0.633333
+3.0cd8+5.5cd4-6.0cd11b_gr1	0.726848	0.692667	0.682762	0.560133	0.573667	0.530405	0.647571	0.633167
-4.0cd8-5.0cd4+5.5cd11b_gr1	0.712948	0.6935	0.67782	0.566624	0.572667	0.530476	0.648762	0.633083
-3.5cd8-4.5cd4+5.0cd11b_gr1	0.712948	0.6935	0.67782	0.566624	0.572667	0.530476	0.648762	0.633083
-1.0cd8-2.5cd4+3.5cd11b_gr1	0.692438	0.755833	0.70238	0.57679	0.510333	0.503746	0.660619	0.633083
+3.5cd8+4.5cd4-5.0cd11b_gr1	0.712948	0.6935	0.67782	0.566624	0.572667	0.530476	0.648762	0.633083
+4.0cd8+5.0cd4-5.5cd11b_gr1	0.712948	0.6935	0.67782	0.566624	0.572667	0.530476	0.648762	0.633083
-1.5cd8-4.0cd4+5.5cd11b_gr1	0.692171	0.755833	0.702202	0.57479	0.509333	0.502413	0.660286	0.632583
+1.0cd8+2.5cd4-3.5cd11b_gr1	0.692171	0.755833	0.702202	0.57479	0.509333	0.502413	0.660286	0.632583
+1.5cd8+4.0cd4-5.5cd11b_gr1	0.692171	0.755833	0.702202	0.57479	0.509333	0.502413	0.660286	0.632583
-1.0cd8-2.5cd4+3.0cd11b_gr1	0.687014	0.768667	0.705557	0.583224	0.496	0.49807	0.664143	0.632333
-4.5cd8-2.0cd4-1.0cd11b_gr1	0.78879	0.391667	0.489608	0.450186	0.872	0.583981	0.576857	0.631833
-5.0cd8-6.0cd4-2.5cd11b_gr1	0.759067	0.330667	0.438681	0.46309	0.932667	0.611233	0.562762	0.631667
-3.5cd8-6.0cd4+2.0cd11b_gr1	0.75651	0.570333	0.617399	0.512767	0.693	0.559705	0.616571	0.631667
-2.5cd8-4.5cd4-0.5cd11b_gr1	0.7813	0.426667	0.521624	0.485729	0.836667	0.596733	0.583619	0.631667
+2.5cd8+4.5cd4+0.5cd11b_gr1	0.7813	0.426667	0.521624	0.485729	0.836667	0.596733	0.583619	0.631667
-3.5cd8-5.0cd4-2.0cd11b_gr1	0.752067	0.326167	0.432948	0.462857	0.937	0.611781	0.561381	0.631583
-3.0cd8-4.5cd4-0.5cd11b_gr1	0.780467	0.4295	0.523586	0.484929	0.833667	0.595252	0.583905	0.631583
+3.0cd8+4.5cd4+0.5cd11b_gr1	0.780467	0.4295	0.523586	0.484929	0.833667	0.595252	0.583905	0.631583
-4.5cd8+0.5cd4+5.0cd11b_gr1	0.731143	0.6685	0.670158	0.546567	0.594333	0.534025	0.63919	0.631417
-4.0cd8+0.5cd4+4.5cd11b_gr1	0.731143	0.6685	0.670158	0.546567	0.594333	0.534025	0.63919	0.631417
+2.0cd8-6.0cd4+0.5cd11b_gr1	0.777167	0.328833	0.439054	0.462033	0.934	0.609629	0.560571	0.631417
+4.0cd8-0.5cd4-4.5cd11b_gr1	0.731543	0.6675	0.669713	0.545567	0.595333	0.534025	0.638857	0.631417
+4.5cd8-0.5cd4-5.0cd11b_gr1	0.731543	0.6675	0.669713	0.545567	0.595333	0.534025	0.638857	0.631417
-3.0cd8-6.0cd4+2.0cd11b_gr1	0.75621	0.569667	0.61697	0.512767	0.693	0.559705	0.616238	0.631333
-2.5cd8-4.5cd4+1.5cd11b_gr1	0.75621	0.569667	0.61697	0.512767	0.693	0.559705	0.616238	0.631333
-1.5cd8-3.0cd4+1.0cd11b_gr1	0.75621	0.569667	0.61697	0.512767	0.693	0.559705	0.616238	0.631333
+1.5cd8+3.0cd4-1.0cd11b_gr1	0.75621	0.569667	0.61697	0.512767	0.693	0.559705	0.616238	0.631333
+2.5cd8+4.5cd4-1.5cd11b_gr1	0.75621	0.569667	0.61697	0.512767	0.693	0.559705	0.616238	0.631333
-5.0cd8+0.5cd4+5.5cd11b_gr1	0.730976	0.668	0.669801	0.546233	0.594333	0.533825	0.638857	0.631167
+5.0cd8-0.5cd4-5.5cd11b_gr1	0.731376	0.667	0.669356	0.545233	0.595333	0.533825	0.638524	0.631167
-2.0cd8-5.5cd4+2.0cd11b_gr1	0.756876	0.571833	0.617931	0.514	0.690333	0.559276	0.616667	0.631083
-1.5cd8-4.0cd4+1.5cd11b_gr1	0.756876	0.571833	0.617931	0.514	0.690333	0.559276	0.616667	0.631083
+1.5cd8+4.0cd4-1.5cd11b_gr1	0.756876	0.571833	0.617931	0.514	0.690333	0.559276	0.616667	0.631083
+2.0cd8+5.5cd4-2.0cd11b_gr1	0.756876	0.571833	0.617931	0.514	0.690333	0.559276	0.616667	0.631083
+2.5cd8+5.5cd4-6.0cd11b_gr1	0.703924	0.7595	0.705873	0.57259	0.502333	0.497167	0.660762	0.630917
-5.5cd8+1.0cd4+4.5cd11b_gr1	0.724686	0.670667	0.672608	0.541524	0.591	0.534243	0.637667	0.630833
-3.5cd8-1.0cd4+5.0cd11b_gr1	0.7385	0.642333	0.658956	0.536033	0.619	0.544024	0.636	0.630667
-3.0cd8-1.0cd4+4.5cd11b_gr1	0.7385	0.642333	0.658956	0.536033	0.619	0.544024	0.636	0.630667
+3.5cd8+5.5cd4-2.0cd11b_gr1	0.754843	0.575667	0.620205	0.510967	0.685667	0.555776	0.616762	0.630667
-2.0cd8-4.5cd4+1.5cd11b_gr1	0.755543	0.568167	0.615485	0.512233	0.693	0.559248	0.615238	0.630583
+2.0cd8+4.5cd4-1.5cd11b_gr1	0.755543	0.568167	0.615485	0.512233	0.693	0.559248	0.615238	0.630583
+3.0cd8+2.0cd4+0.5cd11b_gr1	0.776067	0.390167	0.490727	0.471695	0.871	0.599402	0.573	0.630583
+3.5cd8-0.5cd4-6.0cd11b_gr1	0.744576	0.606833	0.642464	0.520267	0.654	0.55473	0.627095	0.630417
-3.5cd8-4.0cd4+4.5cd11b_gr1	0.710567	0.703667	0.685201	0.551967	0.557	0.521481	0.648333	0.630333
+4.5cd8+2.0cd4+1.0cd11b_gr1	0.78679	0.392667	0.489342	0.447786	0.868	0.580981	0.575714	0.630333
-2.0cd8-4.5cd4+5.0cd11b_gr1	0.703357	0.758	0.704849	0.572257	0.502333	0.496976	0.65981	0.630167
+2.0cd8+4.5cd4-5.0cd11b_gr1	0.703357	0.758	0.704849	0.572257	0.502333	0.496976	0.65981	0.630167
-4.0cd8-5.0cd4+2.0cd11b_gr1	0.744076	0.609	0.63471	0.5394	0.651333	0.548357	0.624143	0.630167
-2.0cd8-2.5cd4+1.0cd11b_gr1	0.744076	0.609	0.63471	0.5394	0.651333	0.548357	0.624143	0.630167
+2.0cd8+2.5cd4-1.0cd11b_gr1	0.744076	0.609	0.63471	0.5394	0.651333	0.548357	0.624143	0.630167
+4.0cd8+5.0cd4-2.0cd11b_gr1	0.744076	0.609	0.63471	0.5394	0.651333	0.548357	0.624143	0.630167
-4.5cd8-6.0cd4+3.0cd11b_gr1	0.723495	0.663833	0.662081	0.556633	0.596333	0.537276	0.637905	0.630083
-3.5cd8-5.0cd4+2.5cd11b_gr1	0.723495	0.663833	0.662081	0.556633	0.596333	0.537276	0.637905	0.630083
-3.0cd8-4.0cd4+2.0cd11b_gr1	0.723495	0.663833	0.662081	0.556633	0.596333	0.537276	0.637905	0.630083
-1.5cd8-2.0cd4+1.0cd11b_gr1	0.723495	0.663833	0.662081	0.556633	0.596333	0.537276	0.637905	0.630083
+1.5cd8+2.0cd4-1.0cd11b_gr1	0.723495	0.663833	0.662081	0.556633	0.596333	0.537276	0.637905	0.630083
+3.0cd8+4.0cd4-2.0cd11b_gr1	0.723495	0.663833	0.662081	0.556633	0.596333	0.537276	0.637905	0.630083
+3.5cd8+5.0cd4-2.5cd11b_gr1	0.723495	0.663833	0.662081	0.556633	0.596333	0.537276	0.637905	0.630083
-5.5cd8+1.0cd4+5.0cd11b_gr1	0.72051	0.6745	0.67175	0.5434	0.585333	0.529629	0.637952	0.629917
-3.5cd8-5.5cd4+2.0cd11b_gr1	0.754176	0.576167	0.620091	0.509633	0.683667	0.554176	0.616429	0.629917
+3.0cd8+1.0cd4-4.5cd11b_gr1	0.7389	0.639833	0.657654	0.533033	0.62	0.542824	0.634667	0.629917
+3.5cd8+1.0cd4-5.0cd11b_gr1	0.7389	0.639833	0.657654	0.533033	0.62	0.542824	0.634667	0.629917
+5.5cd8-6.0cd4+4.0cd11b_gr1	0.66721	0.886	0.753153	0.592943	0.373333	0.428514	0.688571	0.629667
-6.0cd8-4.0cd4-1.0cd11b_gr1	0.776067	0.388167	0.488898	0.470695	0.871	0.59864	0.571857	0.629583
-3.0cd8-2.0cd4-0.5cd11b_gr1	0.776067	0.388167	0.488898	0.470695	0.871	0.59864	0.571857	0.629583
+1.5cd8-6.0cd4+0.5cd11b_gr1	0.786867	0.3695	0.474421	0.459214	0.889333	0.595081	0.568286	0.629417
+5.5cd8-1.0cd4-4.5cd11b_gr1	0.720686	0.667667	0.669179	0.54019	0.591	0.533043	0.635667	0.629333
-1.0cd8-1.5cd4+4.5cd11b_gr1	0.706576	0.682	0.672332	0.552224	0.576667	0.52996	0.642095	0.629333
+1.0cd8+1.5cd4-4.5cd11b_gr1	0.706576	0.682	0.672332	0.552224	0.576667	0.52996	0.642095	0.629333
-1.0cd8-1.0cd4+3.5cd11b_gr1	0.709776	0.665833	0.663315	0.543324	0.592	0.532094	0.63819	0.628917
+1.0cd8+1.0cd4-3.5cd11b_gr1	0.709776	0.665833	0.663315	0.543324	0.592	0.532094	0.63819	0.628917
+5.5cd8-1.0cd4-5.0cd11b_gr1	0.72051	0.6725	0.669769	0.542467	0.585333	0.52879	0.636619	0.628917
+3.5cd8-4.0cd4+2.5cd11b_gr1	0.656805	0.839167	0.726683	0.612919	0.418	0.46019	0.677143	0.628583
+1.5cd8+1.5cd4-4.5cd11b_gr1	0.72031	0.6485	0.657429	0.5352	0.608333	0.538132	0.632714	0.628417
-3.5cd8+4.0cd4-2.5cd11b_gr1	0.655805	0.838667	0.726016	0.612819	0.418	0.460095	0.67681	0.628333
-4.0cd8-6.0cd4+2.0cd11b_gr1	0.748643	0.579333	0.619312	0.5139	0.677	0.551133	0.615143	0.628167
-3.0cd8-4.5cd4+1.5cd11b_gr1	0.748643	0.579333	0.619312	0.5139	0.677	0.551133	0.615143	0.628167
-3.0cd8-4.0cd4+4.5cd11b_gr1	0.709548	0.685	0.672057	0.55639	0.571333	0.525848	0.642857	0.628167
-2.0cd8-3.0cd4+1.0cd11b_gr1	0.748643	0.579333	0.619312	0.5139	0.677	0.551133	0.615143	0.628167
-1.5cd8-1.5cd4+4.5cd11b_gr1	0.72011	0.648	0.657096	0.5352	0.608333	0.538132	0.632381	0.628167
-1.0cd8-1.5cd4+0.5cd11b_gr1	0.748643	0.579333	0.619312	0.5139	0.677	0.551133	0.615143	0.628167
-1.0cd8-1.0cd4+3.0cd11b_gr1	0.72011	0.648	0.657096	0.5352	0.608333	0.538132	0.632381	0.628167
-0.5cd8-0.5cd4+1.5cd11b_gr1	0.72011	0.648	0.657096	0.5352	0.608333	0.538132	0.632381	0.628167
+0.5cd8+0.5cd4-1.5cd11b_gr1	0.72011	0.648	0.657096	0.5352	0.608333	0.538132	0.632381	0.628167
+1.0cd8+1.0cd4-3.0cd11b_gr1	0.72011	0.648	0.657096	0.5352	0.608333	0.538132	0.632381	0.628167
+1.0cd8+1.5cd4-0.5cd11b_gr1	0.748643	0.579333	0.619312	0.5139	0.677	0.551133	0.615143	0.628167
+2.0cd8+2.0cd4-6.0cd11b_gr1	0.72011	0.648	0.657096	0.5352	0.608333	0.538132	0.632381	0.628167
+2.0cd8+3.0cd4-1.0cd11b_gr1	0.748643	0.579333	0.619312	0.5139	0.677	0.551133	0.615143	0.628167
+3.0cd8+4.0cd4-4.5cd11b_gr1	0.709548	0.685	0.672057	0.55639	0.571333	0.525848	0.642857	0.628167
+3.0cd8+4.5cd4-1.5cd11b_gr1	0.748643	0.579333	0.619312	0.5139	0.677	0.551133	0.615143	0.628167
-2.0cd8-1.0cd4+4.0cd11b_gr1	0.728267	0.653833	0.659757	0.539167	0.602	0.5342	0.636524	0.627917
-1.0cd8-0.5cd4+2.0cd11b_gr1	0.728267	0.653833	0.659757	0.539167	0.602	0.5342	0.636524	0.627917
-6.0cd8+0.5cd4+1.5cd11b_gr1	0.797071	0.558667	0.607109	0.438724	0.697	0.520229	0.611667	0.627833
+1.5cd8+2.0cd4-6.0cd11b_gr1	0.705576	0.682	0.671666	0.547224	0.573333	0.525894	0.640857	0.627667
-3.0cd8-5.5cd4-0.5cd11b_gr1	0.7753	0.433167	0.525405	0.483105	0.822	0.590105	0.582524	0.627583
+3.0cd8+5.5cd4+0.5cd11b_gr1	0.7753	0.433167	0.525405	0.483105	0.822	0.590105	0.582524	0.627583
-2.0cd8-6.0cd4-1.0cd11b_gr1	0.760267	0.455833	0.535429	0.497486	0.799333	0.58759	0.587619	0.627583
-1.0cd8-3.0cd4-0.5cd11b_gr1	0.760267	0.455833	0.535429	0.497486	0.799333	0.58759	0.587619	0.627583
+1.0cd8+3.0cd4+0.5cd11b_gr1	0.760267	0.455833	0.535429	0.497486	0.799333	0.58759	0.587619	0.627583
-4.5cd8-3.0cd4+0.5cd11b_gr1	0.75081	0.654833	0.659651	0.516867	0.6	0.512759	0.634333	0.627417
-2.0cd8-5.0cd4+5.5cd11b_gr1	0.700448	0.7595	0.705231	0.568181	0.495333	0.492271	0.657571	0.627417
+2.0cd8+5.0cd4-5.5cd11b_gr1	0.700448	0.7595	0.705231	0.568181	0.495333	0.492271	0.657571	0.627417
+4.5cd8+3.0cd4-0.5cd11b_gr1	0.75081	0.654833	0.659651	0.516867	0.6	0.512759	0.634333	0.627417
-1.5cd8-5.5cd4+1.5cd11b_gr1	0.7524	0.499167	0.570892	0.504467	0.755667	0.580568	0.597857	0.627417
+1.5cd8+5.5cd4-1.5cd11b_gr1	0.7524	0.499167	0.570892	0.504467	0.755667	0.580568	0.597857	0.627417
+3.5cd8+4.0cd4-4.5cd11b_gr1	0.710567	0.697667	0.681772	0.543967	0.557	0.516681	0.644333	0.627333
-6.0cd8-4.0cd4+0.5cd11b_gr1	0.749876	0.654333	0.660868	0.514667	0.6	0.51334	0.634	0.627167
-5.0cd8-6.0cd4+3.0cd11b_gr1	0.720929	0.656667	0.656902	0.553267	0.597667	0.535829	0.634333	0.627167
-3.0cd8-5.0cd4-0.5cd11b_gr1	0.775233	0.433667	0.525548	0.481105	0.820667	0.588505	0.58219	0.627167
-2.5cd8-3.0cd4+1.5cd11b_gr1	0.720929	0.656667	0.656902	0.553267	0.597667	0.535829	0.634333	0.627167
+3.0cd8+5.0cd4+0.5cd11b_gr1	0.775233	0.433667	0.525548	0.481105	0.820667	0.588505	0.58219	0.627167
-3.5cd8-4.0cd4+3.0cd11b_gr1	0.719614	0.684833	0.673135	0.539967	0.569	0.516519	0.640286	0.626917
+3.5cd8+4.0cd4-3.0cd11b_gr1	0.719614	0.684833	0.673135	0.539967	0.569	0.516519	0.640286	0.626917
+4.5cd8+2.5cd4-0.5cd11b_gr1	0.743319	0.679833	0.669959	0.526067	0.574	0.502313	0.638381	0.626917
-3.0cd8-4.0cd4+2.5cd11b_gr1	0.726162	0.6415	0.648697	0.548633	0.612333	0.538519	0.630714	0.626917
+3.0cd8+4.0cd4-2.5cd11b_gr1	0.726162	0.6415	0.648697	0.548633	0.612333	0.538519	0.630714	0.626917
-4.0cd8-5.0cd4+2.5cd11b_gr1	0.720729	0.656667	0.656768	0.552267	0.597	0.535029	0.634048	0.626833
-2.5cd8-4.0cd4-0.5cd11b_gr1	0.775667	0.423333	0.51783	0.477395	0.83	0.589633	0.578857	0.626667
+2.5cd8+4.0cd4+0.5cd11b_gr1	0.775667	0.423333	0.51783	0.477395	0.83	0.589633	0.578857	0.626667
-5.0cd8+1.0cd4+5.0cd11b_gr1	0.71391	0.677833	0.671689	0.5426	0.575333	0.524475	0.636952	0.626583
-4.5cd8-6.0cd4+2.5cd11b_gr1	0.727286	0.636167	0.648208	0.5399	0.617	0.539024	0.62781	0.626583
-2.5cd8+0.5cd4+2.5cd11b_gr1	0.71391	0.677833	0.671689	0.5426	0.575333	0.524475	0.636952	0.626583
+2.5cd8+3.0cd4-6.0cd11b_gr1	0.712319	0.6365	0.647236	0.531557	0.616667	0.538511	0.629952	0.626583
-4.5cd8-5.5cd4-2.5cd11b_gr1	0.728433	0.2945	0.400456	0.460524	0.958667	0.614895	0.549524	0.626583
-1.0cd8-3.5cd4+1.0cd11b_gr1	0.752533	0.519333	0.583949	0.510633	0.733	0.57494	0.60281	0.626167
+1.0cd8+3.5cd4-1.0cd11b_gr1	0.752533	0.519333	0.583949	0.510633	0.733	0.57494	0.60281	0.626167
+2.5cd8+4.0cd4-1.5cd11b_gr1	0.745176	0.587333	0.624326	0.516767	0.665	0.549086	0.615905	0.626167
-5.5cd8+0.5cd4+4.0cd11b_gr1	0.726729	0.664167	0.669257	0.530257	0.588	0.525929	0.631905	0.626083
-1.0cd8-5.5cd4-1.0cd11b_gr1	0.7268	0.475333	0.541803	0.50321	0.776333	0.584449	0.592714	0.625833
+1.0cd8+5.5cd4+1.0cd11b_gr1	0.7268	0.475333	0.541803	0.50321	0.776333	0.584449	0.592714	0.625833
-1.5cd8-2.0cd4+5.0cd11b_gr1	0.691619	0.684	0.666101	0.550648	0.567333	0.522613	0.639619	0.625667
-1.5cd8-2.0cd4+5.5cd11b_gr1	0.69181	0.672667	0.660969	0.549814	0.578667	0.528765	0.637238	0.625667
+1.5cd8+2.0cd4-5.5cd11b_gr1	0.69181	0.672667	0.660969	0.549814	0.578667	0.528765	0.637238	0.625667
+1.5cd8+2.0cd4-5.0cd11b_gr1	0.691619	0.684	0.666101	0.550648	0.567333	0.522613	0.639619	0.625667
+2.5cd8+3.0cd4-1.5cd11b_gr1	0.720929	0.653667	0.655187	0.549267	0.597667	0.533429	0.632333	0.625667
-3.0cd8-5.0cd4+5.0cd11b_gr1	0.715714	0.677833	0.669368	0.551867	0.573333	0.523976	0.638524	0.625583
-1.5cd8-2.5cd4+2.5cd11b_gr1	0.715714	0.677833	0.669368	0.551867	0.573333	0.523976	0.638524	0.625583
+1.5cd8+2.5cd4-2.5cd11b_gr1	0.715714	0.677833	0.669368	0.551867	0.573333	0.523976	0.638524	0.625583
+3.0cd8+5.0cd4-5.0cd11b_gr1	0.715714	0.677833	0.669368	0.551867	0.573333	0.523976	0.638524	0.625583
-1.0cd8-1.5cd4+4.0cd11b_gr1	0.691643	0.672167	0.660612	0.549481	0.578667	0.528565	0.636905	0.625417
+1.0cd8+1.5cd4-4.0cd11b_gr1	0.691643	0.672167	0.660612	0.549481	0.578667	0.528565	0.636905	0.625417
-2.5cd8-4.0cd4+1.5cd11b_gr1	0.74451	0.587833	0.624212	0.515433	0.663	0.547486	0.615571	0.625417
-4.0cd8+1.0cd4+3.5cd11b_gr1	0.717719	0.676667	0.673546	0.532557	0.574	0.524081	0.63519	0.625333
+5.5cd8-0.5cd4-4.0cd11b_gr1	0.724729	0.662667	0.667543	0.52959	0.588	0.525329	0.630905	0.625333
-3.5cd8-5.0cd4+5.0cd11b_gr1	0.713348	0.683667	0.673258	0.551633	0.567	0.521981	0.639905	0.625333
+3.0cd8+3.5cd4+1.5cd11b_gr1	0.7459	0.321667	0.427795	0.457224	0.929	0.605386	0.556	0.625333
+3.5cd8+5.0cd4-5.0cd11b_gr1	0.713348	0.683667	0.673258	0.551633	0.567	0.521981	0.639905	0.625333
+4.0cd8+5.0cd4-2.5cd11b_gr1	0.720729	0.653667	0.655054	0.548267	0.597	0.532629	0.632048	0.625333
+4.5cd8+5.5cd4+2.5cd11b_gr1	0.726433	0.2935	0.399122	0.459557	0.956667	0.613657	0.548381	0.625083
-5.0cd8-6.0cd4+4.5cd11b_gr1	0.719248	0.679833	0.668863	0.5359	0.57	0.514543	0.638333	0.624917
+2.0cd8+2.5cd4-6.0cd11b_gr1	0.690819	0.6815	0.664434	0.547481	0.567333	0.521346	0.638	0.624417
+1.5cd8+5.5cd4-0.5cd11b_gr1	0.755133	0.5075	0.576719	0.5001	0.741333	0.573543	0.59781	0.624417
-4.5cd8-6.0cd4-2.5cd11b_gr1	0.744067	0.320333	0.42629	0.45689	0.928333	0.60491	0.555	0.624333
-5.5cd8-2.0cd4+0.5cd11b_gr1	0.73631	0.667667	0.658043	0.52029	0.580667	0.50107	0.633286	0.624167
+5.5cd8+2.0cd4-0.5cd11b_gr1	0.73631	0.667667	0.658043	0.52029	0.580667	0.50107	0.633286	0.624167
+3.5cd8+2.5cd4+0.5cd11b_gr1	0.771143	0.409167	0.499694	0.460295	0.838667	0.579897	0.573048	0.623917
-5.0cd8-5.5cd4-2.5cd11b_gr1	0.724733	0.293833	0.399579	0.459724	0.954	0.613162	0.547714	0.623917
+4.0cd8-1.0cd4-3.5cd11b_gr1	0.711719	0.673667	0.669546	0.531557	0.574	0.523081	0.63319	0.623833
-3.5cd8+0.5cd4+4.0cd11b_gr1	0.726476	0.653	0.659701	0.5337	0.594333	0.528187	0.629571	0.623667
+3.5cd8-0.5cd4-4.0cd11b_gr1	0.726876	0.652	0.659256	0.5327	0.595333	0.528187	0.629238	0.623667
-3.5cd8-4.5cd4+5.5cd11b_gr1	0.715938	0.6525	0.646064	0.556233	0.594667	0.529114	0.630857	0.623583
+3.5cd8+4.5cd4-5.5cd11b_gr1	0.715938	0.6525	0.646064	0.556233	0.594667	0.529114	0.630857	0.623583
+4.0cd8+2.5cd4+0.5cd11b_gr1	0.76371	0.414	0.501086	0.468295	0.832667	0.580821	0.57281	0.623333
-3.5cd8-2.5cd4-0.5cd11b_gr1	0.771143	0.407667	0.498551	0.459395	0.838667	0.579254	0.57219	0.623167
-1.5cd8-5.5cd4+2.0cd11b_gr1	0.75151	0.494	0.565347	0.492257	0.752333	0.571365	0.592333	0.623167
-1.0cd8-4.0cd4+1.5cd11b_gr1	0.75151	0.494	0.565347	0.492257	0.752333	0.571365	0.592333	0.623167
+1.0cd8+4.0cd4-1.5cd11b_gr1	0.75151	0.494	0.565347	0.492257	0.752333	0.571365	0.592333	0.623167
+1.5cd8+5.5cd4-2.0cd11b_gr1	0.75151	0.494	0.565347	0.492257	0.752333	0.571365	0.592333	0.623167
-3.5cd8-6.0cd4+2.5cd11b_gr1	0.742733	0.5865	0.619897	0.5171	0.659333	0.542976	0.61381	0.622917
-4.0cd8-2.5cd4-0.5cd11b_gr1	0.76371	0.413	0.500324	0.467695	0.832667	0.580392	0.572238	0.622833
-1.5cd8-1.0cd4+4.0cd11b_gr1	0.7246	0.591667	0.623816	0.523133	0.654	0.550937	0.618857	0.622833
+1.5cd8+1.0cd4-4.0cd11b_gr1	0.7246	0.591667	0.623816	0.523133	0.654	0.550937	0.618857	0.622833
-6.0cd8-4.5cd4-1.0cd11b_gr1	0.770576	0.395667	0.490677	0.458129	0.849667	0.583183	0.569524	0.622667
-6.0cd8+1.5cd4+5.5cd11b_gr1	0.711119	0.661833	0.661973	0.52539	0.583333	0.52461	0.63	0.622583
+5.0cd8+5.5cd4+2.5cd11b_gr1	0.722733	0.292833	0.398246	0.458757	0.952	0.611924	0.546571	0.622417
-4.5cd8-6.0cd4+3.5cd11b_gr1	0.722381	0.6425	0.646889	0.538967	0.601667	0.528319	0.627381	0.622083
-4.0cd8-5.5cd4-2.5cd11b_gr1	0.7254	0.295833	0.400929	0.45769	0.948333	0.610119	0.547238	0.622083
-3.5cd8-5.0cd4+3.0cd11b_gr1	0.722581	0.6425	0.647022	0.539667	0.601667	0.52869	0.627333	0.622083
+5.5cd8+4.0cd4+1.0cd11b_gr1	0.767876	0.3995	0.493172	0.457795	0.844667	0.581378	0.569429	0.622083
-4.0cd8-6.0cd4+5.0cd11b_gr1	0.718471	0.646667	0.647464	0.546633	0.597	0.529371	0.628952	0.621833
-3.5cd8-5.0cd4+4.0cd11b_gr1	0.718471	0.646667	0.647464	0.546633	0.597	0.529371	0.628952	0.621833
-2.0cd8-3.0cd4+2.5cd11b_gr1	0.718471	0.646667	0.647464	0.546633	0.597	0.529371	0.628952	0.621833
+2.0cd8+3.0cd4-2.5cd11b_gr1	0.718471	0.646667	0.647464	0.546633	0.597	0.529371	0.628952	0.621833
+3.5cd8+5.0cd4-4.0cd11b_gr1	0.718471	0.646667	0.647464	0.546633	0.597	0.529371	0.628952	0.621833
-6.0cd8+0.5cd4+1.0cd11b_gr1	0.759119	0.543	0.597379	0.481857	0.700667	0.547786	0.602714	0.621833
-4.0cd8+0.5cd4+3.5cd11b_gr1	0.71541	0.667333	0.664118	0.531567	0.576	0.519062	0.630095	0.621667
+3.5cd8+5.0cd4-3.0cd11b_gr1	0.722124	0.6425	0.646699	0.537667	0.600333	0.52709	0.626762	0.621417
-1.5cd8-3.5cd4+5.5cd11b_gr1	0.70911	0.616333	0.623478	0.545105	0.626333	0.539532	0.621857	0.621333
-1.0cd8-2.5cd4+4.0cd11b_gr1	0.70911	0.616333	0.623478	0.545105	0.626333	0.539532	0.621857	0.621333
+1.0cd8+2.5cd4-4.0cd11b_gr1	0.70911	0.616333	0.623478	0.545105	0.626333	0.539532	0.621857	0.621333
+1.5cd8+3.5cd4-5.5cd11b_gr1	0.70911	0.616333	0.623478	0.545105	0.626333	0.539532	0.621857	0.621333
-5.5cd8-4.0cd4-1.0cd11b_gr1	0.767876	0.3975	0.491343	0.456795	0.844667	0.580616	0.568286	0.621083
+4.0cd8-0.5cd4-3.5cd11b_gr1	0.71541	0.665833	0.66267	0.530833	0.576	0.518414	0.629095	0.620917
-2.5cd8-4.5cd4+2.0cd11b_gr1	0.738552	0.559667	0.600325	0.503	0.681667	0.546346	0.605619	0.620667
+2.5cd8+4.5cd4-2.0cd11b_gr1	0.738552	0.559667	0.600325	0.503	0.681667	0.546346	0.605619	0.620667
-4.0cd8-5.5cd4+3.0cd11b_gr1	0.721548	0.6395	0.645097	0.5373	0.601667	0.527595	0.625429	0.620583
-2.5cd8-3.5cd4+2.0cd11b_gr1	0.721548	0.6395	0.645097	0.5373	0.601667	0.527595	0.625429	0.620583
-1.0cd8-2.0cd4+5.5cd11b_gr1	0.686976	0.664167	0.653374	0.545148	0.576667	0.524756	0.630905	0.620417
+1.0cd8+2.0cd4-5.5cd11b_gr1	0.686976	0.664167	0.653374	0.545148	0.576667	0.524756	0.630905	0.620417
-3.5cd8-5.5cd4+4.5cd11b_gr1	0.715805	0.646667	0.64674	0.545567	0.594	0.527648	0.627714	0.620333
-3.0cd8-4.5cd4+3.5cd11b_gr1	0.715805	0.646667	0.64674	0.545567	0.594	0.527648	0.627714	0.620333
+3.0cd8+4.5cd4-3.5cd11b_gr1	0.715805	0.646667	0.64674	0.545567	0.594	0.527648	0.627714	0.620333
+3.5cd8+5.5cd4-4.5cd11b_gr1	0.715805	0.646667	0.64674	0.545567	0.594	0.527648	0.627714	0.620333
+3.0cd8+2.5cd4+0.5cd11b_gr1	0.764886	0.414667	0.500606	0.454762	0.825667	0.571792	0.571476	0.620167
+3.5cd8+4.5cd4-2.5cd11b_gr1	0.72109	0.6405	0.64544	0.535467	0.599667	0.525862	0.62519	0.620083
-4.0cd8-6.0cd4+4.5cd11b_gr1	0.715662	0.646167	0.646486	0.545567	0.594	0.527648	0.627429	0.620083
-4.0cd8+5.0cd4-3.0cd11b_gr1	0.642695	0.8205	0.711234	0.597619	0.419333	0.454816	0.665952	0.619917
-2.0cd8+2.5cd4-1.5cd11b_gr1	0.642695	0.8205	0.711234	0.597619	0.419333	0.454816	0.665952	0.619917
+1.0cd8+1.0cd4+0.5cd11b_gr1	0.6656	0.251167	0.351529	0.46139	0.988667	0.622476	0.536238	0.619917
+2.0cd8+2.0cd4+1.0cd11b_gr1	0.6656	0.251167	0.351529	0.46139	0.988667	0.622476	0.536238	0.619917
+2.5cd8+3.5cd4-2.0cd11b_gr1	0.72109	0.6395	0.644773	0.5353	0.600333	0.525995	0.624857	0.619917
+4.0cd8+4.0cd4+2.0cd11b_gr1	0.6656	0.251167	0.351529	0.46139	0.988667	0.622476	0.536238	0.619917
+4.0cd8+5.5cd4-3.0cd11b_gr1	0.72109	0.6395	0.644773	0.5353	0.600333	0.525995	0.624857	0.619917
-1.5cd8-3.5cd4+5.0cd11b_gr1	0.687686	0.703	0.668169	0.55009	0.536333	0.500911	0.639381	0.619667
+1.5cd8+3.5cd4-5.0cd11b_gr1	0.687686	0.703	0.668169	0.55009	0.536333	0.500911	0.639381	0.619667
-6.0cd8-5.0cd4-1.0cd11b_gr1	0.764886	0.413167	0.499463	0.453862	0.825667	0.571149	0.570619	0.619417
-3.0cd8-2.5cd4-0.5cd11b_gr1	0.764886	0.413167	0.499463	0.453862	0.825667	0.571149	0.570619	0.619417
+2.0cd8-2.5cd4+1.5cd11b_gr1	0.642195	0.8195	0.710401	0.597052	0.419333	0.454467	0.665429	0.619417
+4.0cd8-5.0cd4+3.0cd11b_gr1	0.642195	0.8195	0.710401	0.597052	0.419333	0.454467	0.665429	0.619417
-5.5cd8-3.0cd4+0.5cd11b_gr1	0.737552	0.688333	0.670612	0.502257	0.550333	0.479013	0.636619	0.619333
+5.5cd8+3.0cd4-0.5cd11b_gr1	0.737552	0.688333	0.670612	0.502257	0.550333	0.479013	0.636619	0.619333
-4.0cd8-5.5cd4+4.0cd11b_gr1	0.718195	0.638667	0.643287	0.540233	0.599667	0.528152	0.624762	0.619167
+4.0cd8+5.5cd4-4.0cd11b_gr1	0.718195	0.638667	0.643287	0.540233	0.599667	0.528152	0.624762	0.619167
+0.5cd8-6.0cd4-1.0cd11b_gr1	0.753567	0.378167	0.479262	0.463	0.86	0.591578	0.565476	0.619083
+3.0cd8+4.5cd4-2.5cd11b_gr1	0.72099	0.6385	0.643962	0.5338	0.599667	0.525043	0.623857	0.619083
-2.0cd8-2.5cd4+5.5cd11b_gr1	0.684119	0.654667	0.645849	0.547771	0.583	0.527679	0.627143	0.618833
-6.0cd8+0.5cd4+5.5cd11b_gr1	0.72151	0.638333	0.64827	0.5286	0.599	0.526814	0.622048	0.618667
+0.5cd8-0.5cd4+0.5cd11b_gr1	0.679624	0.810667	0.729487	0.545857	0.426667	0.455721	0.666571	0.618667
+1.0cd8-1.0cd4+1.0cd11b_gr1	0.679624	0.810667	0.729487	0.545857	0.426667	0.455721	0.666571	0.618667
+2.0cd8-2.0cd4+2.0cd11b_gr1	0.679624	0.810667	0.729487	0.545857	0.426667	0.455721	0.666571	0.618667
+2.5cd8-2.5cd4+2.5cd11b_gr1	0.679624	0.810667	0.729487	0.545857	0.426667	0.455721	0.666571	0.618667
+3.5cd8-3.5cd4+3.5cd11b_gr1	0.679624	0.810667	0.729487	0.545857	0.426667	0.455721	0.666571	0.618667
+4.0cd8-4.0cd4+4.0cd11b_gr1	0.679624	0.810667	0.729487	0.545857	0.426667	0.455721	0.666571	0.618667
+4.5cd8-4.5cd4+4.5cd11b_gr1	0.679624	0.810667	0.729487	0.545857	0.426667	0.455721	0.666571	0.618667
+5.0cd8-5.0cd4+5.0cd11b_gr1	0.679624	0.810667	0.729487	0.545857	0.426667	0.455721	0.666571	0.618667
+5.5cd8-5.5cd4+5.5cd11b_gr1	0.679624	0.810667	0.729487	0.545857	0.426667	0.455721	0.666571	0.618667
-6.0cd8-6.0cd4-3.0cd11b_gr1	0.6636	0.249167	0.349529	0.459857	0.988	0.621167	0.534762	0.618583
-5.0cd8-5.0cd4-2.5cd11b_gr1	0.6636	0.249167	0.349529	0.459857	0.988	0.621167	0.534762	0.618583
-4.0cd8-4.0cd4-2.0cd11b_gr1	0.6636	0.249167	0.349529	0.459857	0.988	0.621167	0.534762	0.618583
-3.0cd8-3.0cd4-1.5cd11b_gr1	0.6636	0.249167	0.349529	0.459857	0.988	0.621167	0.534762	0.618583
-2.0cd8-2.0cd4-1.0cd11b_gr1	0.6636	0.249167	0.349529	0.459857	0.988	0.621167	0.534762	0.618583
-1.0cd8-1.0cd4-0.5cd11b_gr1	0.6636	0.249167	0.349529	0.459857	0.988	0.621167	0.534762	0.618583
-5.5cd8+0.5cd4+1.0cd11b_gr1	0.759152	0.54	0.595874	0.47339	0.696667	0.542967	0.599429	0.618333
-5.5cd8+0.5cd4+5.5cd11b_gr1	0.71891	0.643	0.649459	0.528333	0.593667	0.523946	0.623238	0.618333
-4.0cd8+0.5cd4+4.0cd11b_gr1	0.718576	0.643	0.649364	0.5285	0.593667	0.524079	0.623238	0.618333
-2.5cd8-6.0cd4+2.5cd11b_gr1	0.736419	0.556667	0.598681	0.497567	0.68	0.544394	0.60281	0.618333
-2.0cd8-5.0cd4+2.0cd11b_gr1	0.736419	0.556667	0.598681	0.497567	0.68	0.544394	0.60281	0.618333
-1.5cd8-3.5cd4+1.5cd11b_gr1	0.736419	0.556667	0.598681	0.497567	0.68	0.544394	0.60281	0.618333
-1.0cd8-2.5cd4+1.0cd11b_gr1	0.736419	0.556667	0.598681	0.497567	0.68	0.544394	0.60281	0.618333
+1.0cd8+2.5cd4-1.0cd11b_gr1	0.736419	0.556667	0.598681	0.497567	0.68	0.544394	0.60281	0.618333
+1.5cd8+3.5cd4-1.5cd11b_gr1	0.736419	0.556667	0.598681	0.497567	0.68	0.544394	0.60281	0.618333
+2.0cd8+5.0cd4-2.0cd11b_gr1	0.736419	0.556667	0.598681	0.497567	0.68	0.544394	0.60281	0.618333
+4.0cd8-0.5cd4-4.0cd11b_gr1	0.718976	0.642	0.64892	0.5275	0.594667	0.524079	0.622905	0.618333
+5.5cd8-0.5cd4-5.5cd11b_gr1	0.71931	0.642	0.649015	0.527333	0.594667	0.523946	0.622905	0.618333
+5.5cd8-0.5cd4-1.0cd11b_gr1	0.759152	0.54	0.595874	0.47339	0.696667	0.542967	0.599429	0.618333
+2.5cd8+5.0cd4+1.0cd11b_gr1	0.757967	0.415667	0.505817	0.476576	0.820667	0.583233	0.572238	0.618167
-1.0cd8-5.5cd4+2.0cd11b_gr1	0.736976	0.4885	0.556986	0.48339	0.747333	0.563698	0.587	0.617917
+1.0cd8+5.5cd4-2.0cd11b_gr1	0.736976	0.4885	0.556986	0.48339	0.747333	0.563698	0.587	0.617917
-5.0cd8+0.5cd4+5.0cd11b_gr1	0.718243	0.643	0.649269	0.528	0.592667	0.523413	0.622905	0.617833
-4.5cd8+0.5cd4+4.5cd11b_gr1	0.718243	0.643	0.649269	0.528	0.592667	0.523413	0.622905	0.617833
+4.5cd8-0.5cd4-4.5cd11b_gr1	0.718643	0.642	0.648824	0.527	0.593667	0.523413	0.622571	0.617833
+5.0cd8-0.5cd4-5.0cd11b_gr1	0.718643	0.642	0.648824	0.527	0.593667	0.523413	0.622571	0.617833
+3.5cd8-0.5cd4-0.5cd11b_gr1	0.734262	0.616667	0.636716	0.488267	0.618667	0.516776	0.616476	0.617667
-2.5cd8-3.5cd4+2.5cd11b_gr1	0.715329	0.638167	0.642253	0.539167	0.596667	0.526429	0.623238	0.617417
+2.5cd8+3.5cd4-2.5cd11b_gr1	0.715329	0.638167	0.642253	0.539167	0.596667	0.526429	0.623238	0.617417
+2.0cd8+2.5cd4-5.5cd11b_gr1	0.684119	0.650667	0.642192	0.545638	0.583	0.525851	0.624476	0.616833
-3.5cd8-2.0cd4+0.5cd11b_gr1	0.736562	0.668333	0.657188	0.510767	0.564	0.486863	0.628333	0.616167
+3.5cd8+2.0cd4-0.5cd11b_gr1	0.736562	0.668333	0.657188	0.510767	0.564	0.486863	0.628333	0.616167
-4.0cd8-6.0cd4+3.5cd11b_gr1	0.717214	0.631167	0.638654	0.5301	0.601	0.524214	0.620048	0.616083
-0.5cd8-2.0cd4-6.0cd11b_gr1	0.742533	0.4325	0.522846	0.483529	0.799333	0.586605	0.574429	0.615917
-2.5cd8-6.0cd4-1.0cd11b_gr1	0.757633	0.394333	0.49193	0.469243	0.837333	0.586705	0.566048	0.615833
-1.0cd8-2.5cd4+5.0cd11b_gr1	0.672095	0.659	0.636822	0.555738	0.572667	0.520089	0.627	0.615833
-0.5cd8-2.5cd4+5.5cd11b_gr1	0.672095	0.659	0.636822	0.555738	0.572667	0.520089	0.627	0.615833
-0.5cd8-2.0cd4+4.0cd11b_gr1	0.672095	0.659	0.636822	0.555738	0.572667	0.520089	0.627	0.615833
-0.5cd8-2.0cd4+4.5cd11b_gr1	0.672095	0.659	0.636822	0.555738	0.572667	0.520089	0.627	0.615833
-0.5cd8-1.5cd4+3.0cd11b_gr1	0.672095	0.659	0.636822	0.555738	0.572667	0.520089	0.627	0.615833
+0.5cd8+1.5cd4-3.0cd11b_gr1	0.672095	0.659	0.636822	0.555738	0.572667	0.520089	0.627	0.615833
+0.5cd8+2.0cd4-4.5cd11b_gr1	0.672095	0.659	0.636822	0.555738	0.572667	0.520089	0.627	0.615833
+0.5cd8+2.0cd4-4.0cd11b_gr1	0.672095	0.659	0.636822	0.555738	0.572667	0.520089	0.627	0.615833
+0.5cd8+2.5cd4-5.5cd11b_gr1	0.672095	0.659	0.636822	0.555738	0.572667	0.520089	0.627	0.615833
+1.0cd8+3.0cd4-6.0cd11b_gr1	0.672095	0.659	0.636822	0.555738	0.572667	0.520089	0.627	0.615833
+4.0cd8+4.5cd4+2.0cd11b_gr1	0.722433	0.31	0.41539	0.462676	0.921667	0.607363	0.545381	0.615833
-4.5cd8+0.5cd4+1.0cd11b_gr1	0.767071	0.545833	0.59178	0.433057	0.685	0.5125	0.59781	0.615417
+2.5cd8+3.0cd4-2.5cd11b_gr1	0.712667	0.682333	0.661877	0.5267	0.548333	0.4938	0.632048	0.615333
+4.5cd8-0.5cd4-1.0cd11b_gr1	0.767014	0.546333	0.591901	0.432057	0.684333	0.5117	0.59781	0.615333
+2.5cd8+1.5cd4-6.0cd11b_gr1	0.719533	0.583	0.616714	0.506833	0.647333	0.540608	0.61119	0.615167
-6.0cd8-5.5cd4-1.0cd11b_gr1	0.759743	0.413167	0.497628	0.451495	0.817	0.566011	0.567143	0.615083
-2.0cd8-3.0cd4+4.5cd11b_gr1	0.700895	0.671167	0.656614	0.515848	0.558667	0.499763	0.628143	0.614917
+2.0cd8+3.0cd4-4.5cd11b_gr1	0.700895	0.671167	0.656614	0.515848	0.558667	0.499763	0.628143	0.614917
+2.5cd8+4.0cd4-6.0cd11b_gr1	0.686605	0.695167	0.663558	0.529114	0.534667	0.492784	0.635429	0.614917
+1.0cd8+1.5cd4+0.5cd11b_gr1	0.7374	0.323333	0.425224	0.446052	0.906333	0.589395	0.547429	0.614833
+2.0cd8+3.0cd4+1.0cd11b_gr1	0.7374	0.323333	0.425224	0.446052	0.906333	0.589395	0.547429	0.614833
+3.0cd8+4.5cd4+1.5cd11b_gr1	0.7374	0.323333	0.425224	0.446052	0.906333	0.589395	0.547429	0.614833
-3.5cd8-5.5cd4-0.5cd11b_gr1	0.7396	0.431667	0.511557	0.481371	0.798	0.57771	0.57281	0.614833
+3.5cd8+5.5cd4+0.5cd11b_gr1	0.7396	0.431667	0.511557	0.481371	0.798	0.57771	0.57281	0.614833
-4.0cd8-4.5cd4+3.5cd11b_gr1	0.706214	0.680333	0.663065	0.527767	0.549	0.499062	0.630571	0.614667
+4.0cd8+4.5cd4-3.5cd11b_gr1	0.706214	0.680333	0.663065	0.527767	0.549	0.499062	0.630571	0.614667
-1.0cd8-3.5cd4-0.5cd11b_gr1	0.755367	0.399	0.494632	0.469019	0.830333	0.583981	0.566	0.614667
-2.5cd8-5.0cd4-1.0cd11b_gr1	0.7543	0.4085	0.499925	0.472443	0.820667	0.5809	0.567667	0.614583
+1.0cd8+3.5cd4+0.5cd11b_gr1	0.754967	0.3995	0.494695	0.469519	0.829667	0.583867	0.566	0.614583
-2.0cd8-4.5cd4+2.0cd11b_gr1	0.732686	0.548833	0.592665	0.491733	0.68	0.541717	0.59819	0.614417
+2.0cd8+4.5cd4-2.0cd11b_gr1	0.732686	0.548833	0.592665	0.491733	0.68	0.541717	0.59819	0.614417
-1.0cd8-4.0cd4+0.5cd11b_gr1	0.730767	0.528833	0.580303	0.508838	0.7	0.557902	0.595048	0.614417
+5.5cd8-6.0cd4+3.5cd11b_gr1	0.651286	0.81	0.711418	0.57541	0.418667	0.447933	0.65981	0.614333
-1.0cd8-2.5cd4+5.5cd11b_gr1	0.671429	0.659	0.636594	0.554405	0.569667	0.518184	0.625667	0.614333
+1.0cd8+2.5cd4-5.5cd11b_gr1	0.671429	0.659	0.636594	0.554405	0.569667	0.518184	0.625667	0.614333
-2.5cd8-5.0cd4+5.0cd11b_gr1	0.710405	0.6835	0.669223	0.523633	0.544667	0.498486	0.630286	0.614083
-2.0cd8-4.0cd4+4.0cd11b_gr1	0.710405	0.6835	0.669223	0.523633	0.544667	0.498486	0.630286	0.614083
-1.5cd8-3.0cd4+3.0cd11b_gr1	0.710405	0.6835	0.669223	0.523633	0.544667	0.498486	0.630286	0.614083
-1.0cd8-2.0cd4+2.0cd11b_gr1	0.710405	0.6835	0.669223	0.523633	0.544667	0.498486	0.630286	0.614083
-0.5cd8-1.0cd4+1.0cd11b_gr1	0.710405	0.6835	0.669223	0.523633	0.544667	0.498486	0.630286	0.614083
+0.5cd8+1.0cd4-1.0cd11b_gr1	0.710405	0.6835	0.669223	0.523633	0.544667	0.498486	0.630286	0.614083
+1.0cd8+2.0cd4-2.0cd11b_gr1	0.710405	0.6835	0.669223	0.523633	0.544667	0.498486	0.630286	0.614083
+1.5cd8+3.0cd4-3.0cd11b_gr1	0.710405	0.6835	0.669223	0.523633	0.544667	0.498486	0.630286	0.614083
+2.0cd8+4.0cd4-4.0cd11b_gr1	0.710405	0.6835	0.669223	0.523633	0.544667	0.498486	0.630286	0.614083
+2.5cd8+5.0cd4-5.0cd11b_gr1	0.710405	0.6835	0.669223	0.523633	0.544667	0.498486	0.630286	0.614083
+4.5cd8-5.0cd4+3.0cd11b_gr1	0.650786	0.809	0.710585	0.57491	0.418667	0.4476	0.659143	0.613833
+1.0cd8+4.0cd4-0.5cd11b_gr1	0.728767	0.528333	0.579503	0.508505	0.699333	0.557457	0.594476	0.613833
-4.5cd8+5.0cd4-3.0cd11b_gr1	0.649786	0.8085	0.709918	0.57481	0.418667	0.447505	0.65881	0.613583
-1.0cd8-3.0cd4+5.5cd11b_gr1	0.670819	0.654167	0.634015	0.550405	0.572667	0.518222	0.624048	0.613417
-1.0cd8-2.5cd4+4.5cd11b_gr1	0.670819	0.654167	0.634015	0.550405	0.572667	0.518222	0.624048	0.613417
+1.0cd8+2.5cd4-4.5cd11b_gr1	0.670819	0.654167	0.634015	0.550405	0.572667	0.518222	0.624048	0.613417
+1.0cd8+3.0cd4-5.5cd11b_gr1	0.670819	0.654167	0.634015	0.550405	0.572667	0.518222	0.624048	0.613417
-5.5cd8-2.5cd4+0.5cd11b_gr1	0.747205	0.671667	0.65709	0.475433	0.555	0.464398	0.625238	0.613333
+5.5cd8+2.5cd4-0.5cd11b_gr1	0.747205	0.671667	0.65709	0.475433	0.555	0.464398	0.625238	0.613333
+4.5cd8-6.0cd4+3.5cd11b_gr1	0.636329	0.802333	0.698596	0.583452	0.424	0.451629	0.657571	0.613167
-6.0cd8-2.5cd4+0.5cd11b_gr1	0.732119	0.670333	0.652248	0.481224	0.556	0.467641	0.62481	0.613167
-3.0cd8-3.5cd4+5.0cd11b_gr1	0.693414	0.6975	0.665201	0.528914	0.528667	0.489444	0.634333	0.613083
+3.0cd8+3.5cd4-5.0cd11b_gr1	0.693414	0.6975	0.665201	0.528914	0.528667	0.489444	0.634333	0.613083
-5.0cd8-2.0cd4-1.0cd11b_gr1	0.742948	0.353167	0.4449	0.43551	0.872667	0.571052	0.553048	0.612917
-3.5cd8+0.5cd4+0.5cd11b_gr1	0.728962	0.616167	0.633676	0.48979	0.609667	0.511176	0.613476	0.612917
-2.5cd8-1.0cd4-0.5cd11b_gr1	0.742948	0.353167	0.4449	0.43551	0.872667	0.571052	0.553048	0.612917
-3.0cd8+4.0cd4-2.5cd11b_gr1	0.636795	0.805833	0.700545	0.585319	0.42	0.44994	0.658048	0.612917
+5.0cd8-0.5cd4-6.0cd11b_gr1	0.715976	0.635833	0.640996	0.5164	0.59	0.513497	0.616571	0.612917
-5.5cd8-6.0cd4-0.5cd11b_gr1	0.717367	0.472667	0.531875	0.494119	0.752	0.563516	0.581	0.612333
-3.5cd8+5.0cd4-3.0cd11b_gr1	0.636562	0.800667	0.697976	0.582986	0.424	0.45154	0.656429	0.612333
-5.0cd8-6.0cd4+5.0cd11b_gr1	0.710657	0.675833	0.658184	0.524033	0.548333	0.493	0.62819	0.612083
-4.5cd8-5.5cd4+4.5cd11b_gr1	0.710657	0.675833	0.658184	0.524033	0.548333	0.493	0.62819	0.612083
-4.0cd8-5.0cd4+4.0cd11b_gr1	0.710657	0.675833	0.658184	0.524033	0.548333	0.493	0.62819	0.612083
-2.5cd8-3.0cd4+2.5cd11b_gr1	0.710657	0.675833	0.658184	0.524033	0.548333	0.493	0.62819	0.612083
-2.0cd8-2.5cd4+2.0cd11b_gr1	0.710657	0.675833	0.658184	0.524033	0.548333	0.493	0.62819	0.612083
+1.0cd8+2.5cd4-5.0cd11b_gr1	0.669095	0.6515	0.631267	0.548238	0.572667	0.516756	0.622	0.612083
+4.5cd8+5.5cd4-4.5cd11b_gr1	0.710657	0.675833	0.658184	0.524033	0.548333	0.493	0.62819	0.612083
-5.5cd8-3.0cd4-1.0cd11b_gr1	0.745452	0.4285	0.505879	0.462643	0.795333	0.563106	0.568857	0.611917
+5.5cd8+3.0cd4+1.0cd11b_gr1	0.745452	0.4285	0.505879	0.462643	0.795333	0.563106	0.568857	0.611917
+4.5cd8+5.5cd4-6.0cd11b_gr1	0.701167	0.685333	0.667325	0.5146	0.538333	0.491114	0.630952	0.611833
-2.5cd8-5.5cd4-1.0cd11b_gr1	0.7502	0.407833	0.499641	0.470343	0.815	0.579295	0.565667	0.611417
+2.5cd8+1.0cd4+0.5cd11b_gr1	0.740948	0.354167	0.444633	0.43311	0.868667	0.568052	0.551905	0.611417
+2.5cd8+5.5cd4+1.0cd11b_gr1	0.7502	0.407833	0.499641	0.470343	0.815	0.579295	0.565667	0.611417
+5.0cd8+2.0cd4+1.0cd11b_gr1	0.740948	0.354167	0.444633	0.43311	0.868667	0.568052	0.551905	0.611417
+4.0cd8-0.5cd4-0.5cd11b_gr1	0.718238	0.654167	0.656158	0.484667	0.568667	0.493562	0.619333	0.611417
+1.5cd8+3.5cd4-6.0cd11b_gr1	0.690276	0.596667	0.604102	0.533971	0.625667	0.532098	0.609667	0.611167
+3.0cd8-4.0cd4+2.5cd11b_gr1	0.634529	0.802333	0.697577	0.582786	0.42	0.448629	0.655952	0.611167
+3.5cd8-5.0cd4+3.0cd11b_gr1	0.634562	0.798167	0.695642	0.581786	0.424	0.450762	0.655	0.611083
-3.0cd8-3.5cd4+4.5cd11b_gr1	0.718524	0.657	0.651911	0.5049	0.564667	0.496048	0.62219	0.610833
+3.0cd8+3.5cd4-4.5cd11b_gr1	0.718524	0.657	0.651911	0.5049	0.564667	0.496048	0.62219	0.610833
-3.5cd8-5.5cd4+3.0cd11b_gr1	0.715838	0.637	0.640325	0.511467	0.584667	0.5079	0.61719	0.610833
+3.5cd8+5.5cd4-3.0cd11b_gr1	0.715838	0.637	0.640325	0.511467	0.584667	0.5079	0.61719	0.610833
-0.5cd8-1.5cd4-6.0cd11b_gr1	0.7345	0.428	0.516532	0.476419	0.793333	0.579929	0.568952	0.610667
+3.5cd8+3.0cd4+0.5cd11b_gr1	0.729676	0.397167	0.478913	0.448648	0.823667	0.565825	0.560857	0.610417
-4.5cd8-2.0cd4+0.5cd11b_gr1	0.739181	0.676333	0.658602	0.473067	0.544333	0.459651	0.624619	0.610333
-2.5cd8-3.0cd4+4.5cd11b_gr1	0.699271	0.670667	0.654553	0.512214	0.55	0.493049	0.624714	0.610333
+2.5cd8+3.0cd4-4.5cd11b_gr1	0.699271	0.670667	0.654553	0.512214	0.55	0.493049	0.624714	0.610333
+4.5cd8+2.0cd4-0.5cd11b_gr1	0.739181	0.676333	0.658602	0.473067	0.544333	0.459651	0.624619	0.610333
-4.0cd8-2.5cd4+0.5cd11b_gr1	0.727952	0.671667	0.6594	0.494733	0.549	0.476844	0.625762	0.610333
+4.0cd8+2.5cd4-0.5cd11b_gr1	0.727952	0.671667	0.6594	0.494733	0.549	0.476844	0.625762	0.610333
+3.5cd8+0.5cd4-6.0cd11b_gr1	0.713667	0.626667	0.638495	0.511467	0.593	0.516384	0.614762	0.609833
-5.5cd8+5.5cd4-6.0cd11b_gr1	0.638038	0.734333	0.664268	0.550171	0.485	0.4721	0.638524	0.609667
-3.5cd8-3.0cd4-0.5cd11b_gr1	0.72981	0.395167	0.477275	0.447148	0.823667	0.564754	0.559762	0.609417
-1.0cd8-5.5cd4+1.0cd11b_gr1	0.715	0.498167	0.556798	0.495552	0.720667	0.558684	0.584619	0.609417
+1.0cd8+5.5cd4-1.0cd11b_gr1	0.715	0.498167	0.556798	0.495552	0.720667	0.558684	0.584619	0.609417
+4.0cd8-4.5cd4+2.5cd11b_gr1	0.647629	0.81	0.708838	0.562076	0.408667	0.4366	0.655238	0.609333
+4.0cd8-6.0cd4+3.5cd11b_gr1	0.633371	0.802333	0.696778	0.574786	0.416	0.443495	0.654333	0.609167
-4.0cd8+4.5cd4-2.5cd11b_gr1	0.646629	0.8095	0.708171	0.561976	0.408667	0.436505	0.654905	0.609083
-3.5cd8-4.5cd4+3.5cd11b_gr1	0.706514	0.670167	0.65306	0.519667	0.548	0.490657	0.624762	0.609083
+3.5cd8+4.5cd4-3.5cd11b_gr1	0.706514	0.670167	0.65306	0.519667	0.548	0.490657	0.624762	0.609083
-0.5cd8-1.0cd4-5.5cd11b_gr1	0.7238	0.4125	0.502551	0.474452	0.805333	0.58291	0.563952	0.608917
-0.5cd8-1.0cd4-5.0cd11b_gr1	0.7238	0.4125	0.502551	0.474452	0.805333	0.58291	0.563952	0.608917
-4.5cd8+0.5cd4+5.5cd11b_gr1	0.71141	0.628333	0.636118	0.509533	0.589	0.511059	0.611905	0.608667
-1.5cd8-2.5cd4+5.5cd11b_gr1	0.666352	0.6395	0.623827	0.548471	0.577667	0.519613	0.615857	0.608583
-1.0cd8-2.0cd4+4.5cd11b_gr1	0.666352	0.6395	0.623827	0.548471	0.577667	0.519613	0.615857	0.608583
+1.0cd8+2.0cd4-4.5cd11b_gr1	0.666352	0.6395	0.623827	0.548471	0.577667	0.519613	0.615857	0.608583
-6.0cd8-3.0cd4-1.0cd11b_gr1	0.740929	0.444167	0.512587	0.461195	0.772667	0.550568	0.568762	0.608417
-3.0cd8-1.5cd4-0.5cd11b_gr1	0.740929	0.444167	0.512587	0.461195	0.772667	0.550568	0.568762	0.608417
+3.0cd8+1.5cd4+0.5cd11b_gr1	0.740929	0.444167	0.512587	0.461195	0.772667	0.550568	0.568762	0.608417
+4.5cd8-1.0cd4-5.5cd11b_gr1	0.714533	0.610167	0.628141	0.503457	0.606667	0.517756	0.607476	0.608417
-4.0cd8+4.5cd4-3.0cd11b_gr1	0.63529	0.829333	0.709642	0.567095	0.387333	0.423263	0.657762	0.608333
-4.5cd8+1.0cd4+5.5cd11b_gr1	0.714033	0.610667	0.628308	0.503457	0.605667	0.517422	0.607476	0.608167
-1.0cd8-3.0cd4+5.0cd11b_gr1	0.683843	0.601167	0.605205	0.533181	0.615	0.527321	0.608286	0.608083
-0.5cd8-1.5cd4+2.5cd11b_gr1	0.683843	0.601167	0.605205	0.533181	0.615	0.527321	0.608286	0.608083
+0.5cd8+1.5cd4-2.5cd11b_gr1	0.683843	0.601167	0.605205	0.533181	0.615	0.527321	0.608286	0.608083
+1.0cd8+3.0cd4-5.0cd11b_gr1	0.683843	0.601167	0.605205	0.533181	0.615	0.527321	0.608286	0.608083
+3.0cd8-3.5cd4+2.0cd11b_gr1	0.646786	0.798167	0.702948	0.565752	0.418	0.443333	0.652143	0.608083
+5.0cd8-0.5cd4-0.5cd11b_gr1	0.706319	0.6355	0.642074	0.4929	0.580333	0.5034	0.612857	0.607917
-3.0cd8+3.5cd4-2.0cd11b_gr1	0.645786	0.797667	0.702281	0.565652	0.418	0.443238	0.65181	0.607833
-4.5cd8+4.5cd4-3.0cd11b_gr1	0.64849	0.833667	0.720565	0.544276	0.382	0.417133	0.658762	0.607833
-3.0cd8+3.0cd4-2.0cd11b_gr1	0.64849	0.833667	0.720565	0.544276	0.382	0.417133	0.658762	0.607833
-1.5cd8+1.5cd4-1.0cd11b_gr1	0.64849	0.833667	0.720565	0.544276	0.382	0.417133	0.658762	0.607833
-1.0cd8-5.5cd4+1.5cd11b_gr1	0.7179	0.494333	0.553486	0.49509	0.721333	0.557727	0.581381	0.607833
+1.0cd8+5.5cd4-1.5cd11b_gr1	0.7179	0.494333	0.553486	0.49509	0.721333	0.557727	0.581381	0.607833
+1.5cd8-1.5cd4+1.0cd11b_gr1	0.655157	0.843667	0.728565	0.540943	0.372	0.412133	0.662095	0.607833
+1.5cd8+2.5cd4-5.5cd11b_gr1	0.665752	0.638	0.622715	0.546971	0.577667	0.518946	0.614857	0.607833
+3.0cd8-3.0cd4+2.0cd11b_gr1	0.655157	0.843667	0.728565	0.540943	0.372	0.412133	0.662095	0.607833
+4.0cd8-4.5cd4+3.0cd11b_gr1	0.641457	0.838333	0.716809	0.563195	0.377333	0.417914	0.660571	0.607833
+4.5cd8-4.5cd4+3.0cd11b_gr1	0.655157	0.843667	0.728565	0.540943	0.372	0.412133	0.662095	0.607833
-4.5cd8-6.0cd4-0.5cd11b_gr1	0.717	0.450667	0.519603	0.487686	0.764667	0.567881	0.57281	0.607667
+5.0cd8-6.0cd4+3.5cd11b_gr1	0.646286	0.797167	0.702115	0.565252	0.418	0.443	0.651476	0.607583
+4.5cd8-2.0cd4-2.0cd11b_gr1	0.659252	0.8585	0.726112	0.562357	0.356333	0.400768	0.664048	0.607417
-6.0cd8-2.0cd4-1.0cd11b_gr1	0.735652	0.441667	0.508582	0.453086	0.773	0.543967	0.568476	0.607333
-3.0cd8-1.0cd4-0.5cd11b_gr1	0.735652	0.441667	0.508582	0.453086	0.773	0.543967	0.568476	0.607333
-1.0cd8-5.0cd4+2.0cd11b_gr1	0.738252	0.507167	0.566465	0.46049	0.707	0.535437	0.583429	0.607083
-0.5cd8-2.5cd4+1.0cd11b_gr1	0.738252	0.507167	0.566465	0.46049	0.707	0.535437	0.583429	0.607083
+0.5cd8+2.5cd4-1.0cd11b_gr1	0.738252	0.507167	0.566465	0.46049	0.707	0.535437	0.583429	0.607083
+1.0cd8+5.0cd4-2.0cd11b_gr1	0.738252	0.507167	0.566465	0.46049	0.707	0.535437	0.583429	0.607083
+4.0cd8+5.5cd4+0.5cd11b_gr1	0.7162	0.4495	0.518851	0.486286	0.764667	0.567519	0.572095	0.607083
-0.5cd8-1.0cd4-4.5cd11b_gr1	0.723067	0.4125	0.501789	0.471019	0.801333	0.579252	0.562143	0.606917
+2.0cd8+2.5cd4-2.0cd11b_gr1	0.706724	0.675833	0.656032	0.5137	0.538	0.483133	0.624381	0.606917
+4.0cd8+5.0cd4-4.0cd11b_gr1	0.706724	0.675833	0.656032	0.5137	0.538	0.483133	0.624381	0.606917
-4.0cd8+0.5cd4+0.5cd11b_gr1	0.713371	0.656667	0.654904	0.489333	0.556667	0.488038	0.617238	0.606667
-4.5cd8+2.0cd4+2.0cd11b_gr1	0.659252	0.8535	0.723826	0.557357	0.359667	0.401483	0.662619	0.606583
-4.0cd8-5.5cd4-0.5cd11b_gr1	0.7162	0.4485	0.518089	0.485686	0.764667	0.56709	0.571524	0.606583
+4.5cd8-0.5cd4-5.5cd11b_gr1	0.71181	0.622333	0.631864	0.5052	0.59	0.508392	0.608238	0.606167
-2.5cd8-3.0cd4+5.5cd11b_gr1	0.704186	0.6055	0.622415	0.501948	0.606667	0.517716	0.606524	0.606083
+2.5cd8+3.0cd4-5.5cd11b_gr1	0.704186	0.6055	0.622415	0.501948	0.606667	0.517716	0.606524	0.606083
-5.0cd8+1.0cd4+5.5cd11b_gr1	0.695543	0.6275	0.629762	0.5237	0.584333	0.515443	0.609857	0.605917
-1.5cd8-3.0cd4+5.0cd11b_gr1	0.695876	0.59	0.604458	0.517805	0.621333	0.525854	0.602952	0.605667
+1.5cd8+3.0cd4-5.0cd11b_gr1	0.695876	0.59	0.604458	0.517805	0.621333	0.525854	0.602952	0.605667
-3.5cd8-5.0cd4-0.5cd11b_gr1	0.732133	0.433167	0.509211	0.467805	0.778	0.561633	0.566048	0.605583
+3.5cd8+5.0cd4+0.5cd11b_gr1	0.732133	0.433167	0.509211	0.467805	0.778	0.561633	0.566048	0.605583
-3.5cd8+0.5cd4+4.5cd11b_gr1	0.7152	0.623833	0.63493	0.503333	0.587	0.507644	0.608095	0.605417
-5.0cd8+4.5cd4-5.0cd11b_gr1	0.653514	0.770333	0.696396	0.537167	0.440333	0.453151	0.644571	0.605333
+5.0cd8-4.5cd4+5.0cd11b_gr1	0.653514	0.770333	0.696396	0.537167	0.440333	0.453151	0.644571	0.605333
+4.5cd8+3.5cd4+0.5cd11b_gr1	0.722076	0.402	0.479497	0.442981	0.808333	0.556406	0.557095	0.605167
-5.5cd8+0.5cd4+0.5cd11b_gr1	0.707252	0.630667	0.638155	0.495733	0.579667	0.503752	0.610571	0.605167
+5.0cd8-1.0cd4-5.5cd11b_gr1	0.695543	0.626	0.628162	0.5231	0.584333	0.514871	0.608857	0.605167
-0.5cd8-4.0cd4+1.0cd11b_gr1	0.711933	0.4895	0.548081	0.493224	0.720667	0.556025	0.578143	0.605083
+0.5cd8+4.0cd4-1.0cd11b_gr1	0.711933	0.4895	0.548081	0.493224	0.720667	0.556025	0.578143	0.605083
-5.0cd8+0.5cd4+0.5cd11b_gr1	0.703452	0.6365	0.641074	0.495567	0.573333	0.50001	0.611429	0.604917
-0.5cd8-6.0cd4-1.0cd11b_gr1	0.724267	0.4145	0.495994	0.467019	0.794667	0.567703	0.562714	0.604583
-2.0cd8-0.5cd4+4.0cd11b_gr1	0.7046	0.629167	0.635327	0.504233	0.58	0.50544	0.611667	0.604583
-0.5cd8-6.0cd4+1.5cd11b_gr1	0.711933	0.4895	0.548081	0.492824	0.719667	0.555454	0.57781	0.604583
-3.5cd8-6.0cd4+5.5cd11b_gr1	0.696005	0.668167	0.652437	0.515	0.540667	0.490162	0.619619	0.604417
-3.0cd8-3.5cd4+4.0cd11b_gr1	0.695033	0.673333	0.658077	0.497067	0.535	0.481557	0.622095	0.604167
+3.0cd8+3.5cd4-4.0cd11b_gr1	0.695033	0.673333	0.658077	0.497067	0.535	0.481557	0.622095	0.604167
+0.5cd8+1.0cd4+3.5cd11b_gr1	0.723533	0.412833	0.501646	0.469695	0.795333	0.576021	0.560048	0.604083
-1.0cd8-6.0cd4+1.5cd11b_gr1	0.710633	0.4875	0.54647	0.491957	0.720667	0.555459	0.577	0.604083
+4.5cd8-0.5cd4-0.5cd11b_gr1	0.703619	0.6355	0.640615	0.4869	0.572667	0.496324	0.609905	0.604083
-4.5cd8-3.5cd4-0.5cd11b_gr1	0.722076	0.3995	0.477593	0.441481	0.808333	0.555335	0.555667	0.603917
+3.5cd8-0.5cd4-4.5cd11b_gr1	0.7156	0.619333	0.631819	0.5	0.588	0.505778	0.605429	0.603667
-3.5cd8-6.0cd4+4.0cd11b_gr1	0.704038	0.630833	0.631875	0.5084	0.576333	0.501386	0.609857	0.603583
-2.0cd8-5.5cd4+2.5cd11b_gr1	0.726919	0.531167	0.578946	0.464433	0.676	0.526013	0.586905	0.603583
+2.0cd8+0.5cd4-4.0cd11b_gr1	0.705267	0.625167	0.632775	0.503233	0.582	0.505173	0.609667	0.603583
+3.5cd8-1.5cd4-1.5cd11b_gr1	0.654129	0.845167	0.716165	0.55959	0.362	0.401463	0.659238	0.603583
+4.5cd8+3.0cd4+0.5cd11b_gr1	0.718186	0.4035	0.47942	0.445614	0.803333	0.555016	0.555524	0.603417
-3.0cd8-5.5cd4-2.0cd11b_gr1	0.7104	0.315167	0.416443	0.450105	0.891667	0.589503	0.537667	0.603417
-1.5cd8-6.0cd4+1.0cd11b_gr1	0.7033	0.505833	0.558122	0.494762	0.701	0.550525	0.581048	0.603417
-1.0cd8-4.5cd4+1.0cd11b_gr1	0.714752	0.501	0.557747	0.483557	0.705667	0.546598	0.579286	0.603333
+1.0cd8+4.5cd4-1.0cd11b_gr1	0.714752	0.501	0.557747	0.483557	0.705667	0.546598	0.579286	0.603333
-2.5cd8-1.0cd4+5.5cd11b_gr1	0.7037	0.608667	0.622333	0.497733	0.598	0.509719	0.606571	0.603333
+0.5cd8+1.5cd4+4.5cd11b_gr1	0.705867	0.405	0.49136	0.471876	0.801333	0.577659	0.558905	0.603167
-1.0cd8-6.0cd4+2.0cd11b_gr1	0.721205	0.4975	0.553026	0.45529	0.708667	0.53107	0.576286	0.603083
-0.5cd8-3.0cd4+1.0cd11b_gr1	0.721205	0.4975	0.553026	0.45529	0.708667	0.53107	0.576286	0.603083
+0.5cd8+3.0cd4-1.0cd11b_gr1	0.721205	0.4975	0.553026	0.45529	0.708667	0.53107	0.576286	0.603083
-3.0cd8-5.0cd4+3.5cd11b_gr1	0.703471	0.628667	0.630461	0.5074	0.577	0.501205	0.608905	0.602833
-2.5cd8+0.5cd4+4.5cd11b_gr1	0.722733	0.528667	0.58089	0.489167	0.677	0.542583	0.586	0.602833
-2.0cd8+0.5cd4+4.0cd11b_gr1	0.722733	0.528667	0.58089	0.489167	0.677	0.542583	0.586	0.602833
-0.5cd8-1.0cd4-3.5cd11b_gr1	0.7202	0.412333	0.500617	0.468862	0.793333	0.574814	0.558905	0.602833
+2.0cd8-0.5cd4-4.0cd11b_gr1	0.722733	0.528667	0.58089	0.489167	0.677	0.542583	0.586	0.602833
+2.5cd8-0.5cd4-4.5cd11b_gr1	0.722733	0.528667	0.58089	0.489167	0.677	0.542583	0.586	0.602833
+3.0cd8+5.0cd4-3.5cd11b_gr1	0.703471	0.628667	0.630461	0.5074	0.577	0.501205	0.608905	0.602833
-4.5cd8-3.0cd4-0.5cd11b_gr1	0.718186	0.402	0.478277	0.444714	0.803333	0.554373	0.554667	0.602667
+0.5cd8-0.5cd4-5.0cd11b_gr1	0.731767	0.454667	0.532132	0.465762	0.750667	0.556116	0.569714	0.602667
+0.5cd8+1.0cd4+4.0cd11b_gr1	0.717733	0.409833	0.49816	0.467952	0.795333	0.575173	0.55819	0.602583
+5.5cd8-1.0cd4-6.0cd11b_gr1	0.69471	0.619833	0.62394	0.518533	0.585333	0.51299	0.605238	0.602583
+0.5cd8-0.5cd4-4.5cd11b_gr1	0.730767	0.454167	0.531465	0.465662	0.750667	0.556021	0.569381	0.602417
-3.5cd8-6.0cd4+3.0cd11b_gr1	0.713229	0.581	0.603564	0.4888	0.623667	0.512152	0.596714	0.602333
-5.0cd8+2.0cd4+2.5cd11b_gr1	0.654067	0.800167	0.688209	0.544938	0.404	0.411021	0.647524	0.602083
-4.0cd8+1.5cd4+2.0cd11b_gr1	0.654067	0.800167	0.688209	0.544938	0.404	0.411021	0.647524	0.602083
-0.5cd8-1.5cd4-4.5cd11b_gr1	0.702533	0.4045	0.490332	0.471043	0.799333	0.576452	0.557762	0.601917
+3.5cd8+2.0cd4+0.5cd11b_gr1	0.736852	0.406	0.488681	0.444562	0.797667	0.555235	0.555238	0.601833
-3.5cd8-2.0cd4-0.5cd11b_gr1	0.737352	0.405	0.487981	0.444229	0.798333	0.555235	0.554952	0.601667
-0.5cd8-2.0cd4+5.0cd11b_gr1	0.65951	0.615167	0.608697	0.532971	0.587667	0.518289	0.604667	0.601417
+0.5cd8+2.0cd4-5.0cd11b_gr1	0.65951	0.615167	0.608697	0.532971	0.587667	0.518289	0.604667	0.601417
-0.5cd8-1.0cd4-4.0cd11b_gr1	0.7144	0.409333	0.497132	0.467119	0.793333	0.573967	0.557048	0.601333
+2.5cd8+1.0cd4-5.5cd11b_gr1	0.7055	0.600667	0.617302	0.4924	0.602	0.507719	0.602571	0.601333
+5.0cd8+5.5cd4+0.5cd11b_gr1	0.70671	0.473667	0.528269	0.477886	0.729	0.544963	0.572619	0.601333
-2.0cd8-1.0cd4+5.0cd11b_gr1	0.712667	0.577	0.607003	0.483867	0.625333	0.516886	0.598952	0.601167
-1.0cd8-0.5cd4+2.5cd11b_gr1	0.712667	0.577	0.607003	0.483867	0.625333	0.516886	0.598952	0.601167
-0.5cd8+0.5cd4+5.0cd11b_gr1	0.729767	0.454667	0.53156	0.464762	0.747667	0.554516	0.568714	0.601167
-2.5cd8-4.0cd4+3.5cd11b_gr1	0.690305	0.653667	0.638113	0.518533	0.548667	0.490529	0.614	0.601167
+2.5cd8+4.0cd4-3.5cd11b_gr1	0.690305	0.653667	0.638113	0.518533	0.548667	0.490529	0.614	0.601167
-4.5cd8+0.5cd4+0.5cd11b_gr1	0.700752	0.6365	0.639615	0.489567	0.565667	0.492933	0.608476	0.601083
-1.5cd8+1.0cd4+5.0cd11b_gr1	0.7236	0.5095	0.567444	0.481733	0.692667	0.544502	0.580619	0.601083
+1.5cd8-1.0cd4-5.0cd11b_gr1	0.7236	0.5095	0.567444	0.481733	0.692667	0.544502	0.580619	0.601083
-0.5cd8+0.5cd4+4.5cd11b_gr1	0.728767	0.454167	0.530894	0.464662	0.747667	0.554421	0.568381	0.600917
+5.5cd8-2.0cd4-2.5cd11b_gr1	0.649933	0.805167	0.689885	0.547671	0.396667	0.408473	0.647238	0.600917
-5.0cd8-5.5cd4-0.5cd11b_gr1	0.70671	0.472667	0.527507	0.477286	0.729	0.544535	0.572048	0.600833
-5.5cd8+2.0cd4+2.5cd11b_gr1	0.649933	0.804167	0.689428	0.546671	0.397333	0.408616	0.646952	0.60075
[truncated: 10,168 more rows]
