# Supplementary material for: Integrating Cellular Immune Biomarkers with Machine Learning to Identify Potential Correlates of Protection for a Trypanosoma cruzi Vaccine
Source: Vaccines (Basel). 2025 Aug 28;13(9):915. doi: 10.3390/vaccines13090915 (PMC12474346; doi:10.3390/vaccines13090915)
Supplement: Supplementary file 1 [file vaccines-13-00915-s001.zip › supplementary_material_I_dataset (1).xlsx]

## Sheet: dataset
group	n	experiment_num	survival_day_25	day_death	cd11b_gr1	cd8	cd4	cd8+cd4-cd11b_gr1	2.0cd8+cd4-cd11b_gr1
double_5fu	5	1	0	19	47	6.7	29.7	-10.6	-3.9
double_5fu	6	1	0	19	32	7.5	47	22.5	30
double_5fu	7	1	0	19	11.9	2.5	8.7	-0.7	1.8
double_5fu	8	1	0	21	55	9.4	19.4	-26.2	-16.8
double_5fu	9	1	0	20	23.9	7.9	38.1	22.1	30
double_5fu	1	2	0	18	60	5.5	12.4	-42.1	-36.6
double_5fu	2	2	0	18	15	7	19.5	11.5	18.5
double_5fu	3	2	0	18	19	9.1	25.7	15.8	24.9
double_5fu	4	2	0	18	22.8	7.9	36.6	21.7	29.6
double_5fu	5	2	0	17	20.5	14	24.9	18.4	32.4
double_5fu	6	2	0	19	42	22	15.3	-4.7	17.3
double_5fu	8	2	0	17	7	13	31.5	37.5	50.5
double_5fu	9	2	0	20	29	13.3	17.6	1.9	15.2
double_5fu	10	2	0	17	20	14.3	24.4	18.7	33
double_5fu	14	2	0	18	69	5	14	-50	-45
double_5fu	15	2	0	19	46	5	20.5	-20.6	-15.6
double_5fu	2	3	0	17	33.5	10	40	16.5	26.5
double_5fu	4	3	0	17	2.2	5.3	21.7	24.8	30.1
double_5fu	5	3	0	16	3.2	3.8	12.1	12.7	16.5
double_5fu	1	1	1	32	13.6	7.5	48.9	42.8	50.3
double_5fu	2	1	1	35	30.9	12	37.9	19	31
double_5fu	4	1	1	35	69	4	20.2	-44.8	-40.8
double_5fu	7	2	1	35	19	13	24	18	31
double_5fu	11	2	1	27	19	19	28.4	28.4	47.4
double_5fu	12	2	1	35	23	24.3	22.6	23.9	48.2
double_5fu	13	2	1	35	21.8	17	20.4	15.6	32.6
double_5fu	1	3	1	35	4.2	16	28	39.9	55.9
double_5fu	3	3	1	27	12	8.5	32.2	28.7	37.2
double_5fu	6	3	1	35	21	8	37.2	24.2	32.2
double_5fu	7	3	1	28	13.6	12	36.3	34.7	46.7
double_5fu	8	3	1	35	7.6	9.4	32.9	34.7	44.1
pbs	1	1	0	19	11.7	5.1	34.7	28.1	33.2
pbs	2	1	0	19	14.4	4.7	40.5	30.8	35.5
pbs	3	1	0	20	14.3	4.9	41	31.6	36.5
pbs	4	1	0	20	15.5	4.3	29.2	18	22.3
pbs	5	1	0	20	10	5.9	31.3	27.2	33.1
pbs	1	2	0	17	11	6.3	33.4	28.7	35
pbs	2	2	0	18	5	4.3	23.8	23.1	27.4
pbs	3	2	0	18	11	5.9	34.6	29.5	35.4
pbs	4	2	0	17	8	5.2	30.4	27.6	32.8
pbs	1	3	0	17	12.6	6.5	34.5	28.4	34.9
pbs	2	3	0	19	10	5.3	28.6	23.9	29.2
